# Supplementary material for: Soil-transmitted helminths and schistosome infections in Ethiopia: a systematic review of progress in their control over the past 20 years
Source: Parasit Vectors. 2021 Feb 5;14:97. doi: 10.1186/s13071-021-04600-0 (PMC7866680; doi:10.1186/s13071-021-04600-0)
Supplement: Supplementary file 5 — Additional file 5: Table S1. Raw data generated from data extraction. [file 13071_2021_4600_MOESM5_ESM.csv]

	No.	Name	Date	Study.Date	Study.Type	Sample.Type	No..of.Participants	Female	Male	Ascaris.Prevalence	Trichuris.Prevalence	Hookworm.Prevalence	S..mansoni.Prevalence	S..haematobium.Prevalence	Strongyloides.Prevalence	Other.Parasites	Ascarais.Intensity..epg.	Trichuris.Intensity..epg.	Hookworm.Intensity..epg.	S..mansoni.Intensity..epg.	Diagnostic	Drug.Given	Treated.Before.Study	Region	Kebele.Institution	GPS.Coordinates	Link.to.Paper
1	1	Current status of intestinal parasitic infections and associated factors among primary school children in Birbir town, Southern Ethiopia	2019	2018	crosssectional	SAC	351	0.49	0.51	0.088	0.06	0.05	0.01	NA	0.02	H. nana (1.7%), E. vermicularis (0.6%), G. lamblia (4.8%), E. histolytica/dispar (2.6%)	NA	NA	NA	NA	Direct saline and iodine wet mount preparations, FECT		Excluded if treated within previous 3 months	SNNPR	Birbir town	6°17'26.6"N 37°46'06.6"E	https://bmcinfectdis.biomedcentral.com/articles/10.1186/s1287901938795
2	2	Effects of water, sanitation and hygiene (WASH) education on childhood intestinal parasitic infections in rural Dembiya, northwest Ethiopia: an uncontrolled beforeandafter intervention study	2019	2017	crosssectional	preSAC	225	0.53	0.47	0.2	0	0.03	0.01	NA	NA		NA	NA	NA	NA				Amhara	Dembiya	12°21'00.0"N 37°15'20.2"E	https://environhealthprevmed.biomedcentral.com/articles/10.1186/s121990190774z
3	4	Magnitude of Intestinal Parasitosis and Associated Factors in Rural School Children, Northwest Ethiopia	2019	2016	crosssectional	SAC	273	0.46	0.54	0.103	0.02	0.03	NA	NA	0.004	H. nana (4.4%), E. histolytica/dispar (4.0%), G. lamblia (3.3%), Taenia spp (2.2%), E. vermicularis (2.2%)	NA	NA	NA	NA	Direct wet mount, FECT	Treated if diagnosed		Amhara	Gob Gob Primary School	12°00'00.0"N 38°20'00.0"E	https://www.ncbi.nlm.nih.gov/pmc/articles/PMC6341440/
4	6	Patent infections with soiltransmitted helminths and Schistosoma mansoni are not associated with increased prevalence of antibodies to the Onchocerca volvulus peptide epitopes OvMP1 and OvMP23	2019	2017		com	303	NA	NA	0.155	0.2	0.05	0.02	NA	NA		NA	NA	NA	NA	Kato Katz thick smear, MiniFLOTAC, McMaster egg counting			Oromia		7°40'28.8"N 36°50'11.8"E	https://parasitesandvectors.biomedcentral.com/articles/10.1186/s130710193308z
5	9	Prevalence of intestinal parasitic infections and associated risk factors among Jawi primary school children, Jawi town, northwest Ethiopia	2019	2017	crosssectional	SAC	406	0.47	0.53	0.007	NA	0.14	0.1	NA	NA	H. nana (4.2%), E. histolytica/dispar (5.9%), G. lamblia (19.95%), Taenia spp (3.0%)	NA	NA	NA	NA	Direct wet mount, FECT			Amhara	Jawi Primary school	10°37'27.0"N 36°22'14.9"E	https://bmcinfectdis.biomedcentral.com/articles/10.1186/s128790193971x
6	10	Prevalence, infection intensity and associated factors of soil transmitted helminths among primary school children in Gurage zone, South Central Ethiopia: a crosssectional study design	2019	2017	crosssectional	SAC	600	0.42	0.58	0.03	0.01	0.04	NA	NA	NA	Taenia species (1.2%), E. vermicularis (0.8%), H. nana (0.7%)	NA	NA	NA	NA	Kato Katz		Excluded if treated within previous 2 weeks	SNNPR		8°10'00.0"N 38°15'00.0"E	https://bmcresnotes.biomedcentral.com/articles/10.1186/s1310401942548
7	12	Schistosoma mansoni infection and risk factors among the fishermen of Lake Hawassa, southern Ethiopia	2019	2013	crosssectional	com	243	NA	NA	0.408	0.36	0.06	0.29	NA	NA		1349.04	246.24	99.36	158.88	Kato Katz thick smear	Treated if diagnosed	Excluded if treated within previous 3 months	SNNPR		7°03'03.0"N 38°29'44.0"E	https://www.cambridge.org/core/services/aopcambridgecore/content/view/B50CC7F3A242C962D6DB225FCE438CDC/S0021932019000075a.pdf/schistosoma_mansoni_infection_and_risk_factors_among_the_fishermen_of_lake_hawassa_southern_ethiopia.pdf
8	13	Transmission of Schistosoma mansoni in Yachi areas, southwestern Ethiopia: new foci	2019	2017	crosssectional	SAC	317	0.46	0.54	0.142	0.34	0.01	0.43	NA	0.01		NA	NA	NA	760.2	Kato Katz x2, FECT			Oromia	Yachi Yisa and Yachi Efo	7°56'43.2"N 36°30'30.4"E	https://idpjournal.biomedcentral.com/articles/10.1186/s4024901805135
9	16	Burden and determinant factors of anemia among elementary school children in Northwest Ethiopia: a comparative cross sectional study	2018	2014	comparative crosssectional	SAC	2372	0.49	0.51	NA	NA	0.22	NA	NA	NA		NA	NA	NA	NA	FECT			Amhara	Bahir Dar City and Mecha district	11°37'35.4"N 37°20'02.3"E	https://journals.athmsi.org/index.php/AJID/article/view/4904/3042
10	17	Burden of intestinal helminths and associated factors three years after initiation of mass drug administration in Arbaminch Zuria district, Southern Ethiopia	2018	2017	crosssectional	SAC	391	0.5	0.5	0.143	0.03	0.14	0.03	NA	NA	H. nana (4.3%), Taenia species (1.0%), E. vermicularis (0.8%), Giardia lamblia cyst (0.3%)	NA	NA	NA	NA	Microscopic examination, FECT			SNNPR	Arba Minch Zuria (Health Demographic Surveillance Site (HDSS)	6°01'15.1"N 37°33'41.9"E	https://bmcinfectdis.biomedcentral.com/articles/10.1186/s1287901833303
11	19	Childhood intestinal parasitic infection and sanitation predictors in rural Dembiya, northwest Ethiopia	2018	2017	crosssectional	preSAC	225	0.53	0.47	0.78	0.02	0.12	0.03	NA	NA		NA	NA	NA	NA	Kato Katz			Amhara	Dembiya	12°21'00.0"N 37°15'20.2"E	https://environhealthprevmed.biomedcentral.com/articles/10.1186/s1219901807143
12	20	Clinicoepidemiology, malacology and community awareness of Schistosoma mansoni in Haradenaba and Dertoramis kebeles in Bedeno district, eastern Ethiopia	2018	2016	crosssectional	com	1011	0.59	0.4	NA	NA	NA	0.36	NA	NA		NA	NA	NA	NA	Kato Katz x2	Treated if diagnosed	Excluded if treated within previous month	Oromia	Haradenaba and Dertoramis kebeles	9°06'51.4"N 41°38'00.7"E	https://www.ncbi.nlm.nih.gov/pmc/articles/PMC6048690/
13	21	Comparison of individual and pooled diagnostic examination strategies during the national mapping of soiltransmitted helminths and Schistosoma mansoni in Ethiopia	2018	2015	crosssectional	SAC	2650	NA	NA	0.043	0.01	0.06	0.03	NA	NA		45.05	1.81	17.5	1.65	Kato Katz	Treated if diagnosed - Praziquantel 40mg/kg body weight (SCH) and Mebendazole 500mg (STH)		Amhara		11°34'52.5"N 38°16'25.3"E	https://journals.plos.org/plosntds/article?id=10.1371/journal.pntd.0006723
14	25	Efficacy of single dose albendazole and praziquantel drugs among helminthinfected school children at Rural Bahir Dar, northwest Ethiopia	2018	2017	crosssectional	SAC	409	0.55	0.46	0.017	NA	0.41	0.12	NA	0.01	Taenia species (0.2%), E. histolytica (10.3%), G. lamblia (2%)	NA	NA	NA	NA	Microscopic examination	Treated if diagnosed - Praziquantel 40mg/kg body weight (SCH) and Albendazole 400mg (STH)		Amhara	Sebatamet	11°32'51.4"N 37°18'20.0"E	https://journals.sagepub.com/doi/10.1177/0049475518786835
15	26	Epidemiology of hookworm infection in the schoolage children: a comparative crosssectional study	2018	2014	comparative crosssectional	SAC	2390	0.49	0.51	NA	NA	0.29	NA	NA	NA		NA	NA	NA	NA	Concentration technique			Amhara	Bahir Dar City and Mecha district	11°37'35.4"N 37°20'02.3"E	https://www.ncbi.nlm.nih.gov/pmc/articles/PMC6348213/
16	27	Epidemiology of soiltransmitted helminths and Schistosoma mansoni: a baseline survey among school children, Ejaji, Ethiopia	2018	2016	crosssectional	SAC	340	0.42	0.58	0.165	0.1	0.18	0.13	NA	NA	H nana (6.2%), E vermicularis (2.9%)	1905.8	1111.1	2289.7	1218.3	Kato Katz thick smear, wet mount	Referred to health centre	One round of SAC MDA in 2015	Oromia	Ejaji	8°59'50.1"N 37°19'36.3"E	https://jidc.org/index.php/journal/article/view/9665
17	31	Multivariate analysis of factors associated with Schistosoma mansoni and hookworm infection among primary school children in rural Bahir Dar, Northwest Ethiopia	2018	2017	crosssectional	SAC	409	0.55	0.46	0.012	NA	0.32	0.08	NA	0.002	E. histolytica (5.4%), Taenia spp (0.2%), G. lamblia (0.2%)	NA	NA	NA	NA	Microscopic examination (Ritchie’s concentration method)			Amhara	Sebatamit primary school	11°36'30.2"N 37°25'06.1"E	https://tdtmvjournal.biomedcentral.com/articles/10.1186/s4079401800646
18	35	Prevalence of intestinal helminthic infections and malnutrition among schoolchildren of the Zegie Peninsula, northwestern Ethiopia	2018	2013	crosssectional	SAC	408	0.49	0.51	0.127	0.1	0.43	0.3	NA	0.01	H nana (4.6%)	NA	NA	NA	NA	FECT	Treated if diagnosed		Amhara	Zegie Peninsula	11°42'01.5"N 37°20'00.4"E	https://www.sciencedirect.com/science/article/pii/S1876034116300089?via%3Dihub
19	38	Prevalence of intestinal parasites versus knowledge, attitude and practices (KAPs) with special emphasis to Schistosoma mansoni among individuals who have river water contact in Addiremets town, Western Tigray, Ethiopia	2018	2017	crosssectional	com	411	0.41	0.59	0.034	NA	0.23	0.26	NA	0.002		5292	NA	563	218	Kato Katz, FECT	Treated if diagnosed	Excluded if treated within previous 3 months	Tigray	Adi Ramets town	13°45'02.8"N 37°19'20.1"E	https://journals.plos.org/plosone/article?id=10.1371/journal.pone.0204259
20	40	Prevalence of soiltransmitted helminths and Schistosoma mansoni among a populationbased sample of schoolage children in Amhara region, Ethiopia	2018	2011	crosssectional	SAC	15455	0.52	0.48	0.161	0.04	0.19	0.08	NA	NA		NA	NA	NA	NA	FECT			Amhara		11°34'52.5"N 38°16'25.3"E	https://parasitesandvectors.biomedcentral.com/articles/10.1186/s1307101830080
21	41	Schistosoma mansoni and other intestinal parasitic infections in schoolchildren and vervet monkeys in Lake Ziway area, Ethiopia	2018	2011	crosssectional	SAC	280	NA	NA	0.356	0.36	0.1	0.39	NA	0.01	E. vermicularis (2.9%), H. nana (4.3%), Taenia spp. (2.9%)	NA	NA	NA	NA	Kato Katz, FECT			Oromia	Lake Ziway, Bochessa Village	7°53'17.6"N 38°45'04.6"E	https://bmcresnotes.biomedcentral.com/articles/10.1186/s1310401832482
22	42	Soil transmitted helminth infections, anemia and undernutrition among schoolchildren in Yirgacheffee, South Ethiopia	2018	2017	crosssectional	SAC	443	0.45	0.55	0.217	0.07	0.17	NA	NA	NA		711.8	504.7	810.4	NA	Kato Katz x2		Excluded if treated within previous 4 weeks	SNNPR	Yirga Chefe	6°09'40.4"N 38°12'11.7"E	https://bmcresnotes.biomedcentral.com/articles/10.1186/s1310401836799
23	46	Undernutrition, intestinal parasitic infection and associated risk factors among selected primary school children in Bahir Dar, Ethiopia	2018	2014	crosssectional	SAC	382	0.5	0.51	0.136	0.02	0.15	0.02	NA	0.01	E. histolytica/dispar (16.8%), Hymenoleps nana (7.3%), Taenia sp. (0.3%)	NA	NA	NA	NA	FECT			Amhara		11°35'19.2"N 37°22'53.0"E	https://bmcinfectdis.biomedcentral.com/track/pdf/10.1186/s1287901833063
24	47	Association of community sanitation usage with soiltransmitted helminth infections among schoolaged children in Amhara Region, Ethiopia	2017	2011	crosssectional	SAC	14417	NA	NA	0.14	0.04	0.22	NA	NA	NA		NA	NA	NA	NA	FECT			Amhara	Avergaed over Amhara	11°05'46.3"N 38°25'42.1"E	https://parasitesandvectors.biomedcentral.com/track/pdf/10.1186/s1307101720200
25	50	Diagnostic performance of Mini Parasep (R) solventfree faecal parasite concentrator relative to KatoKatz and McMaster for the diagnosis of intestinal parasitic infections	2017	2014	crosssectional	SAC	318	0.51	0.49	0.504	0.54	0.15	0.34	NA	NA	H. nana (12.6%), Taenia species (6.3%), G. lamblia (1.1%), E. vermicularis (0.8%), E. histolytica/dispar (2.1%)	3013.1	242.7	33.6	177	Kato Katz thick smear, Mini Parasep® SF faecal parasite concentrator, McMaster technique			SNNPR	Wosha Soyama Primary School	7°01'00.0"N 38°35'00.0"E	https://academic.oup.com/trstmh/articleabstract/111/12/572/4917359?redirectedFrom=fulltext
26	52	Epidemiology of intestinal helminthiasis among school children with emphasis on Schistosoma mansoni infection in Wolaita zone, Southern Ethiopia	2017	2015	crosssectional	SAC	503	0.43	0.57	0.087	0.01	0.28	0.59	NA	NA	Taenia species (2.6%), H. nana (0.6%), E. vermicularis (2.8%)	NA	NA	NA	189	Kato Katz	Treated if diagnosed		SNNPR	Wolaita Zone	6°51'08.5"N 37°45'39.8"E	https://bmcpublichealth.biomedcentral.com/track/pdf/10.1186/s128890174499x
27	53	Epidemiology of SoilTransmitted Helminth and Intestinal Protozoan Infections in PreschoolAged Children in the Amhara Region of Ethiopia	2017	2014	crosssectional	preSAC	212	NA	NA	0.108	0.01	0	NA	NA	NA		NA	NA	NA	NA	FECT			Amhara	Goncha Siso Enese District	11°10'00.0"N 38°00'00.0"E	http://www.ajtmh.org/content/journals/10.4269/ajtmh.160800#html_fulltext
28	57	Infections with Schistosoma mansoni and geohelminths among school children dwelling along the shore of the Lake Hawassa, southern Ethiopia	2017	2015	crosssectional	SAC	374	0.37	0.63	0.444	0.11	0.08	0.31	NA	NA		NA	NA	NA	NA	FECT	Treated if diagnosed		SNNPR	Finchawa and Tullo	6°29'58.4"N 38°26'46.3"E	https://journals.plos.org/plosone/article?id=10.1371/journal.pone.0181547
29	61	Intestinal parasitic infections and nutritional status of preschool children in Hawassa Zuria district, South Ethiopia	2017	2014	crosssectional	preSAC	587	0.56	0.44	0.422	0.02	0.03	NA	NA	0	G. lamblia (4.4%), E. histolytica (1.8%), E. vermicularis (1.0%), H. nana (1.0%)	NA	NA	NA	NA	Microscopic examination, FECT			SNNPR	Hawassa Zuria district	7°03'02.4"N 38°29'40.9"E	https://academicjournals.org/journal/AJMR/articlefulltextpdf/AC2CEBF65599
30	65	Prevalence and intensity of Schistosoma mansoni infections among schoolchildren attending primary schools in an urban setting in Southwest, Ethiopia	2017	2014	crosssectional	SAC	1000	0.5	0.5	NA	NA	NA	0.08	NA	NA		NA	NA	NA	17	Kato Katz thick smear			Oromia	Awetu River	7°40'00.0"N 36°50'00.0"E	https://bmcresnotes.biomedcentral.com/track/pdf/10.1186/s1310401730239
31	66	Prevalence and intensity of soil transmitted helminths among school children of Mendera Elementary School, Jimma, southwest Ethiopia	2017	2010	crosssectional	SAC	715	0.61	0.39	0.236	0.23	0.09	NA	NA	NA	H. nana (4.8%), E. histolytica (0.4%), G. lamblia (0.4%)	1994.08	429.09	388.06	NA	Direct wet mount, McMaster method	Treated if diagnosed		Oromia	Mendera Elementary School	7°40'38.5"N 36°50'17.6"E	http://www.panafricanmedjournal.com/content/article/27/88/full/
32	69	Prevalence of intestinal helminthic infections and malnutrition among schoolchildren of the Zegie Peninsula, northwestern Ethiopia	2017	2013	crosssectional	SAC	408	0.49	0.51	0.127	0.1	0.43	0.3	NA	0.01	H. nana (4.6%)	NA	NA	NA	NA	FECT	Treated if diagnosed		Amhara	Zege Peninsula	11°42'14.6"N 37°20'11.3"E	https://www.sciencedirect.com/science/article/pii/S1876034116300089?via%3Dihub
33	72	Prevalence of intestinal parasitic infections and associated risk factors among students at Dona Berber primary school, Bahir Dar, Ethiopia	2017	2015	crosssectional	SAC	359	0.51	0.49	0.136	0.03	0.23	NA	NA	0.05	E. histolytica/dispar (24.5%), G. lamblia, H. nana (4.7%) (11.4%), E. vermicularis (0.3%), T. hominins (1.4%)	NA	NA	NA	NA	FECT	Treated if diagnosed		Amhara	Dona Berber primary school	11°34'26.3"N 37°22'32.2"E	https://bmcinfectdis.biomedcentral.com/articles/10.1186/s128790172466x
34	73	Sanitation, hookworm, anemia, stunting, and wasting in primary school children in southern Ethiopia: Baseline results from a study in 30 schools	2017	2013		SAC	3729	0.48	0.52	0.048	0.6	0.18	0.003	0	NA		NA	NA	NA	NA	Kato Katz	Treated if diagnosed - Praziquantel single dose 60mg/kg body weight (SCH), Albendazole 400mg for non-zero prevalence schools		SNNPR	Konso, Alle, Kindo Koysha, Lanfero, Mareko, and Kokir Gedebano woredas	6°50'43.3"N 37°51'10.3"E	https://journals.plos.org/plosntds/article?id=10.1371/journal.pntd.0005948
35	74	Schistosoma mansoni and other helminthes infections at Haike primary school children, NorthEast, Ethiopia: a crosssectional study	2017	2017	crosssectional	SAC	279	0.39	0.61	NA	NA	0.04	0.85	NA	NA	H. nana (10.6%), E. vermicularis (3.9%), Taenia spps. (2.4%), E. histolytica (1.9%)	NA	NA	NA	NA	Direct smear, FECT	Treated if diagnosed	Excluded if treated within previous 4 weeks	Amhara	Haike Primary School	11°18'28.5"N 39°40'47.2"E	https://bmcresnotes.biomedcentral.com/articles/10.1186/s1310401729429
36	75	Soil transmitted helminthiasis and associated risk factors among elementary school children in Ambo town, western Ethiopia	2017	2014	crosssectional	SAC	317	0.58	0.42	0.078	0.02	0.03	0.01	NA	NA	H. nana (2.8%)	NA	NA	NA	NA	FECT	Treated if diagnosed - Praziquantel 40mg/kg body weight (SCH) and Albendazole 400mg (STH)		Oromia	Ambo town	8°59'00.0"N 37°51'00.0"E	https://bmcpublichealth.biomedcentral.com/articles/10.1186/s1288901748093
37	82	Effect of anthelminthic treatment on helminth infection and related anaemia among schoolage children in northwestern Ethiopia	2016	2011	longitudinal	SAC	403	0.54	0.46	0.042	0.02	0.47	0.25	NA	NA		1205.6	634.3	191.5	72.5	Kato Katz, FECT	Treated if diagnosed - Praziquantel 40mg/kg body weight (SCH) and Albendazole 400mg (STH)		Amhara	Tikur Wuha Elementary School	10°40'32.3"N 37°22'25.4"E	https://bmcinfectdis.biomedcentral.com/track/pdf/10.1186/s1287901619566
38	85	High prevalence of Strongyloides stercoralis in schoolaged children in a rural highland of northwestern Ethiopia: the role of intensive diagnostic workup	2016	2013	crosssectional	SAC	99	0.43	0.57	0.051	0	0.717	0.051	NA	0.273		NA	NA	NA	NA	FECT, Baermann technique, PCR			Amhara	NE	11°35'46.5"N 37°24'58.8"E	https://parasitesandvectors.biomedcentral.com/track/pdf/10.1186/s1307101619128
39	85	High prevalence of Strongyloides stercoralis in schoolaged children in a rural highland of northwestern Ethiopia: the role of intensive diagnostic workup	2016	2013	crosssectional	SAC	148	0.43	0.57	0.027	0	0.534	0.378	NA	0.216		NA	NA	NA	NA	FECT, Baermann technique, PCR			Amhara	SE	11°29'53.7"N 37°35'15.8"E	https://parasitesandvectors.biomedcentral.com/track/pdf/10.1186/s1307101619128
40	85	High prevalence of Strongyloides stercoralis in schoolaged children in a rural highland of northwestern Ethiopia: the role of intensive diagnostic workup	2016	2013	crosssectional	SAC	49	0.43	0.57	0.43	0.2	0.35	0.02	NA	0.163		NA	NA	NA	NA	FECT, Baermann technique, PCR			Amhara	NW	11°41'42.4"N 37°21'09.2"E	https://parasitesandvectors.biomedcentral.com/track/pdf/10.1186/s1307101619128
41	85	High prevalence of Strongyloides stercoralis in schoolaged children in a rural highland of northwestern Ethiopia: the role of intensive diagnostic workup	2016	2013	crosssectional	SAC	100	0.43	0.57	0.49	0.02	0.49	0	NA	0.15		NA	NA	NA	NA	FECT, Baermann technique, PCR			Amhara	SW	11°27'58.8"N 37°16'53.1"E	https://parasitesandvectors.biomedcentral.com/track/pdf/10.1186/s1307101619128
42	87	Intestinal parasitic infections and nutritional status among primary school children in DeloMena district, South Eastern Ethiopia	2016	2013	crosssectional	SAC	492	0.49	0.51	0.037	0.02	0.01	0.1	NA	0.01	E. histolytica/dispar (7.7%), H. nana (5.3%), G. lambilia 2.0%), E. vermicularis (1.2%), Taenia spp (0.2%)	NA	NA	NA	NA	Direct stool examination, FECT	Treated if diagnosed	Excluded if on active treatment	Oromia	Yadot and Birbire primary schools	6°25'16.0"N 39°49'58.6"E	https://europepmc.org/articles/pmc5251184
43	88	Intestinal polyparasitism with special emphasis to soiltransmitted helminths among residents around Gilgel Gibe Dam, Southwest Ethiopia: a community based survey	2016	2009	crosssectional	com	1021	0.49	0.51	0.103	0.04	0.44	0.01	NA	0.01		NA	NA	NA	NA	Direct wet mount, Kato Katz	Treated if diagnosed - Praziquantel 40mg/kg body weight (SCH) and Albendazole 400mg (STH)		Oromia	Gilgel Gibe dam	7°47'43.3"N 37°16'11.7"E	https://bmcpublichealth.biomedcentral.com/articles/10.1186/s1288901638592
44	92	Prevalence and reinfection of Schistosoma mansoni among school children in Mekele town, North Ethiopia	2016	2011	longitudinal	SAC	0	NA	NA	NA	NA	NA	0.26	NA	NA		NA	NA	NA	49.6	Kato Katz x3	Treated if diagnosed - Praziquantel 40mg/kg body weight (SCH) and Mebendazole (STH)		Tigray	Mekele town	13°29'37.7"N 39°27'53.9"E	https://www.sciencedirect.com/science/article/pii/S1201971216305367?via%3Dihub
45	94	Prevalence of Schistosoma mansoni infection and the therapeutic efficacy of praziquantel among school children in Manna District, Jimma Zone, southwest Ethiopia	2016	2014	crosssectional	SAC	500	0.52	0.48	NA	NA	NA	0.24	NA	NA		NA	NA	NA	202	Kato Katz x1	Treated if diagnosed - Praziquantel 40mg/kg body weight (SCH)		Oromia	Kore konjo, Wollo sefar and Saye odo	7°45'00.0"N 36°45'00.0"E	https://parasitesandvectors.biomedcentral.com/articles/10.1186/s1307101618336
46	96	Schistosoma mansoni and soiltransmitted helminths among preschoolaged children in Chuahit, Dembia district, Northwest Ethiopia: prevalence, intensity of infection and associated risk factors	2016	2015	crosssectional	preSAC	401	0.54	0.46	0.192	0.02	0.02	0.11	NA	NA		11859	375	61	85	Kato Katz x1			Amhara	Chuahit	12°40'00.0"N 37°10'00.0"E	https://bmcpublichealth.biomedcentral.com/articles/10.1186/s1288901628649
47	98	Soil transmitted helminth reinfection and associated risk factors among schoolage children in Chencha district, southern Ethiopia: a crosssectional study	2016	2015	crosssectional	SAC	408	0.51	0.5	0.232	0.16	0.01	NA	NA	NA		144	72	72	NA	Kato Katz	Treated if diagnosed - Albendazole 400 mg for three consecutive days	All given 1 MDA albendazole in 2015	SNNPR	Chencha district	6°15'00.0"N 37°34'00.0"E	https://www.hindawi.com/journals/jpr/2016/4737891/
48	99	SoilTransmitted Helminths and Schistosoma mansoni Infections in Ethiopian Orthodox Church Students around Lake Tana, Northwest Ethiopia	2016	2014	crosssectional	com	384	NA	NA	0.294	0.03	0.32	0.14	NA	0.01		NA	NA	NA	NA	FECT			Amhara	Lake Tana	11°41'32.1"N 37°20'01.1"E	https://journals.plos.org/plosone/article?id=10.1371/journal.pone.0155915
49	104	A new focus of schistosomiasis mansoni in Hayk town, northeastern Ethiopia	2015	2010	crosssectional	SAC	384	0.46	0.54	0.115	0.04	NA	0.45	NA	NA		NA	NA	NA	161	Kato Katz x1	Treated if diagnosed - Praziquantel 40mg/kg body weight (SCH)		Amhara	Hayk town	11°18'39.9"N 39°40'48.4"E	https://bmcresnotes.biomedcentral.com/articles/10.1186/s131040140965z
50	105	Agerelated factors influencing the occurrence of undernutrition in northeastern Ethiopia	2015	2013	crosssectional	com	484	0.63	0.37	0.014	0	0.01	0.27	NA	NA		NA	NA	NA	NA	Kato Katz x2	Treated if diagnosed		Amhara	Harbu Town	10°55'30.4"N 39°46'43.0"E	https://bmcpublichealth.biomedcentral.com/track/pdf/10.1186/s1288901514902
51	107	Assessment of efficacy and quality of two albendazole brands commonly used against soiltransmitted helminth infections in school children in Jimma town, Ethiopia	2015	2006	randomised clinical trial	SAC	418	0.5	0.51	0.536	0.69	0.28	NA	NA	NA		8320.5	839	345	NA	McMaster	Treated if diagnosed - Albendazole (Bendex and Ovis)	No previous MDA	Oromia	Jimma town	7°40'26.2"N 36°50'09.4"E	https://journals.plos.org/plosntds/article?id=10.1371/journal.pntd.0004057
52	109	Comparison of individual and pooled stool samples for the assessment of intensity of Schistosoma mansoni and soiltransmitted helminth infections using the KatoKatz technique	2015	2014	crosssectional	SAC	360	NA	NA	0.181	0.31	0.21	0.25	NA	NA		2596.3	126	40.7	47.3	Kato Katz	Treated if diagnosed - Praziquantel 40mg/kg body weight (SCH) and Albendazole 400mg (STH)		Oromia	Kore Village	7°45'00.0"N 36°45'00.0"E	https://parasitesandvectors.biomedcentral.com/articles/10.1186/s1307101511011
53	110	Comparison of individual and pooled urine samples for estimating the presence and intensity of Schistosoma haematobium infections at the population level	2015	2014		SAC	640	NA	NA	NA	NA	NA	NA	0.28	NA		NA	NA	NA	NA		Treated if diagnosed - Praziquantel 40mg/kg body weight (SCH)		Afar	Amibara District	9°40'00.0"N 40°20'00.0"E	https://parasitesandvectors.biomedcentral.com/articles/10.1186/s1307101512057
54	112	Determinants of underweight, stunting and wasting among schoolchildren	2015	2012	crosssectional	SAC	450	0.53	0.47	0.576	NA	NA	NA	NA	NA		NA	NA	NA	NA	Microscopic examination			SNNPR	Dale Woreda	6°45'00.0"N 38°20'00.0"E	https://bmcpublichealth.biomedcentral.com/track/pdf/10.1186/s1288901413372
55	116	Evaluating the efficacy of albendazole against soiltransmitted helminthiasis and schistosomiasis among school children in Aksum, Adwa and Adiet, northern Ethiopia	2015	2011		SAC	170	0.44	0.56	0.112	0.02	0.1	0.25	NA	0.05		NA	NA	NA	NA	Kato Katz	Treated if diagnosed - Albendazole single dose 400 mg		Tigray	Aksum, Adwa and Adiet	14°12'35.9"N 38°47'16.7"E	https://webzoom.freewebs.com/ijiit/43415.pdf
56	117	Evaluation performance of diagnostic methods of intestinal parasitosis in school age children in Ethiopia	2015	2013	crosssectional	SAC	422	0.68	0.32	0.028	NA	0.07	0.71	NA	NA		NA	NA	NA	NA	Kato Katz, wet direct, FECT	Treated if diagnosed		Amhara	Tach Armachiho	13°21'03.9"N 37°38'59.1"E	https://bmcresnotes.biomedcentral.com/articles/10.1186/s1310401518224
57	120	High prevalence of Schistosoma mansoni and other intestinal parasites among elementary school children in southwest Ethiopia: a crosssectional study	2015	2013	crosssectional	SAC	460	0.5	0.5	0.287	0.19	NA	0.45	NA	0.02		15263	3295	NA	175	Direct wet smear, FECT, Kato Katz x 1	Treated if diagnosed		SNNPR	MizanAman town	7°00'00.0"N 35°35'00.0"E	https://bmcpublichealth.biomedcentral.com/articles/10.1186/s1288901519526
58	122	Intestinal helminthic infections among elementary students of Babile town, eastern Ethiopia	2015	2012	crosssectional	SAC	644	0.44	0.57	NA	0.2	0	NA	NA	NA	Hymenolepis nana (13%), Enterobius vermicularis (0.6%)	NA	300	150	NA	McMaster	Treated if diagnosed - Mebendazole 100mg for three days		Somali	Babile town	9°13'29.7"N 42°19'56.6"E	http://www.panafricanmedjournal.com/content/article/20/50/full/
59	128	Prevalence and factors associated with undernutrition and anaemia among school children in Durbete Town, northwest Ethiopia	2015	2010	crosssectional	SAC	384	0.55	0.45	0.068	0.01	0.38	NA	NA	NA		NA	NA	NA	NA	Kato Katz x1	Treated if diagnosed - Mebendazole 500 mg		Amhara	Abchikeli and Ayalew Mekonnen Elementary Schools	11°21'23.9"N 36°57'23.4"E	https://archpublichealth.biomedcentral.com/articles/10.1186/s136900150084x
60	130	Prevalence of intestinal helminth infection among school children in Maksegnit and Enfranz Towns, northwestern Ethiopia, with emphasis on Schistosoma mansoni infection	2015	2013	crosssectional	SAC	550	0.46	0.54	0.351	NA	NA	0.49	NA	NA		NA	NA	NA	213	Kato Katz x1	Treated if diagnosed - Praziquantel 600mg (SCH) and Albendazole 400mg (STH)		Amhara	Maksegnit and Enfranz Towns	12°23'06.4"N 37°33'40.4"E	https://parasitesandvectors.biomedcentral.com/articles/10.1186/s1307101511786
61	131	Prevalence of intestinal helminthiasis and associated risk factors among schoolchildren in Dawro Zone, Southern Ethiopia	2015	2014	crosssectional	SAC	374	0.56	0.44	0.473	0.24	0.04	0.01	NA	NA		1953	56	NA	0.4	Kato Katz x1, FECT			SNNPR	Dawro Zone	6°57'13.0"N 36°50'28.5"E	https://www.iiste.org/Journals/index.php/JBAH/article/view/23238/23694
62	135	Prevalence of Necator americanus infection and risk factors among schoolage children in Mirab Abaya District, South Ethiopia	2015	2013	crosssectional	SAC	423	0.53	0.48	0.005	0.03	0.1	0.04	NA	NA		NA	NA	NA	NA	Kato Katz thick smear	Treated if diagnosed - Praziquantel 40mg/kg body weight (SCH) and Albendazole 400mg (STH)		SNNPR	Mirab Abaya District	6°19'56.7"N 37°42'43.5"E	https://www.researchgate.net/publication/275060965_Prevalence_of_Necator_americanus_infection_and_risk_factors_among_schoolage_children_in_Mirab_Abaya_District_South_Ethiopia
63	136	Prevalence of Schistosoma haematobium infection among schoolage children in Afar area, northeastern Ethiopia	2015	2014		SAC	885	0.43	0.57	NA	NA	NA	NA	0.21	NA		NA	NA	NA	NA	Urine filtration method (Combur 10 Test reagent strips)	Treated if diagnosed - Praziquantel 40mg/kg body weight (SCH)		Afar	Amibara District	9°40'00.0"N 40°20'00.0"E	https://journals.plos.org/plosone/article?id=10.1371/journal.pone.0133142
64	138	Prevalence of urinary schistosomiasis and associated risk factors among Abobo Primary School children in Gambella Regional State, southwestern Ethiopia: a cross sectional study	2015	2014	crosssectional	SAC	304	0.49	0.51	NA	NA	NA	NA	0.36	NA		NA	NA	NA	NA	Standard filtration technique	Treated if diagnosed - Praziquantel 40mg/kg body weight (SCH)	Excluded if treated within previous 3 weeks	Gambella	Abobo Primary School	7°51'00.0"N 34°33'00.0"E	https://parasitesandvectors.biomedcentral.com/articles/10.1186/s1307101508225#Tab2
65	140	Schistosoma mansoni infection prevalence and associated risk factors among schoolchildren in Demba Girara, Damot Woide District of Wolaita Zone, Southern Ethiopia	2015	2014	crosssectional	SAC	384	0.48	0.52	0.096	0.05	0.14	0.81	NA	0.02		NA	NA	NA	NA	Kato Katz	Treated if diagnosed		SNNPR	Demba Girara	6°52'38.8"N 37°56'14.9"E	https://www.researchgate.net/publication/280577041_Schistosoma_mansoni_infection_prevalence_and_associated_risk_factors_among_schoolchildren_in_Demba_Girara_Damot_Woide_District_of_Wolaita_Zone_Southern_Ethiopia
66	142	SoilTransmitted Helminth Infections and Associated Risk Factors among Schoolchildren in Durbete Town, Northwestern Ethiopia	2015	2010	crosssectional	SAC	384	0.55	0.45	0.139	0.02	0.47	NA	NA	NA		NA	NA	NA	NA	Kato Katz	Treated if diagnosed - Mebendazole		Amhara	Durbete Town	11°21'24.0"N 36°57'24.6"E	https://www.hindawi.com/journals/jpr/2015/641602/
67	143	Soiltransmitted helminths and associated factors among preschool children in Butajira Town, southcentral Ethiopia: a communitybased crosssectional study	2015	2014	crosssectional	preSAC	377	0.56	0.44	0.149	0.06	0.03	NA	NA	NA		229	178	154	NA	McMaster			SNNPR	Butajira Town	8°07'00.5"N 38°22'32.7"E	https://journals.plos.org/plosone/article?id=10.1371/journal.pone.0136342
68	144	Therapeutic efficacy of different brands of albendazole against soil transmitted helminths among students of Mendera Elementary School, Jimma, southwest Ethiopia	2015	2010	crosssectional	SAC	715	0.61	0.39	0.236	0.23	0.09	NA	NA	NA		NA	NA	NA	NA	McMaster			Oromia	Mendera Elementary School	7°40'39.0"N 36°50'17.6"E	http://www.panafricanmedjournal.com/content/article/22/252/full/
69	145	Use of Occult Blood Detection Cards for RealTime PCRBased Diagnosis of Schistosoma Mansoni Infection	2015	2014		com	55	0.42	0.58	0.2	0.06	0.07	0.64	NA	NA		NA	NA	NA	NA	Kato Katz thick smear, qPCR	Treated if diagnosed		Oromia	Sahe Bontu village	7°45'00.0"N 36°45'00.0"E	https://journals.plos.org/plosone/article?id=10.1371/journal.pone.0137730
70	149	Assessment of the prevalence of intestinal parasitosis and associated risk factors among primary school children in Chencha town, Southern Ethiopia	2014	2012	crosssectional	SAC	400	0.52	0.48	0.605	0.1	0.02	NA	NA	NA		NA	NA	NA	NA	Direct method, FECT			SNNPR	Chencha town	6°14'56.2"N 37°34'48.0"E	https://bmcpublichealth.biomedcentral.com/articles/10.1186/1471245814166
71	150	Association of total levels of serum antioxidants with intensity and periportal fibrosis of Schistosoma mansoni infection in Worke Mado, Ethiopia, 2013	2014	2013	crosssectional	com	420	0.56	0.44	0.079	0.01	NA	0.64	NA	NA		NA	NA	NA	151.3	Kato Katz			Amhara	Worke Mado	10°40'00.0"N 40°00'00.0"E	https://pdfs.semanticscholar.org/3b2e/a72be0f7eceb6a2ba3f10ca5f3427d37d2aa.pdf?_ga=2.175188898.1025942877.15646642742044178802.1563898718
72	151	Clinicoepidemiological study of Schistosomiasis mansoni in WajaTimuga, District of Alamata, northern Ethiopia	2014	2011	crosssectional	com	371	0.43	0.57	NA	NA	NA	0.74	NA	NA		NA	NA	NA	234	Kato Katz x2	Treated if diagnosed - Praziquantel 40mg/kg body weight (SCH) and Albendazole 400mg (STH)		Tigray	WajaTimuga	12°19'00.0"N 39°36'00.0"E	https://parasitesandvectors.biomedcentral.com/articles/10.1186/175633057158
73	152	Community awareness of intestinal parasites and the prevalence of infection among community members of rural Abaye Deneba area, Ethiopia	2014	2008	crosssectional	com	491	0.42	0.58	0.084	0.09	0	0.41	NA	NA		NA	NA	NA	NA	FECT	Treated if diagnosed		Oromia	Abaye Deneba	7°52'41.2"N 38°43'59.9"E	https://www.ncbi.nlm.nih.gov/pmc/articles/PMC4025342/
74	153	Current status of soil transmitted helminths and Schistosoma mansoni infection among children in two primary schools in North Gondar, Northwest Ethiopia: a cross sectional study	2014	2012	crosssectional	SAC	261	0.47	0.53	0.398	0.06	0.05	0.34	NA	NA		NA	NA	NA	NA	Kato Katz	Treated if diagnosed - Praziquantel 40mg/kg body weight (SCH) and Albendazole 400mg (STH)		Amhara	Gorgora and Chwahit towns	12°17'06.7"N 37°15'05.1"E	https://bmcresnotes.biomedcentral.com/articles/10.1186/17560500788
75	154	Daytoday fluctuation of pointofcare circulating cathodic antigen test scores and faecal egg counts in children infected with Schistosoma mansoni in Ethiopia	2014	2010	crosssectional	SAC	620	0.51	0.49	NA	NA	NA	0.81	NA	NA		NA	NA	NA	150.6	Kato Katz x2, urine CCA cassette on 3 consecutive x1	Treated if diagnosed - Praziquantel 40mg/kg body weight (SCH) and Albendazole 400mg (STH)		Amhara	Jiga and Harbu towns	10°42'48.3"N 38°47'09.7"E	https://bmcinfectdis.biomedcentral.com/track/pdf/10.1186/1471233414210
76	156	Efficacy and side effects of albendazole currently in use against Ascaris, Trichuris and hookworm among school children in Wondo Genet, southern Ethiopia	2014	2011		SAC	298	NA	NA	0.497	0.45	0.51	NA	NA	NA		NA	NA	NA	NA		Treated if diagnosed - Praziquantel 40mg/kg body weight (SCH) and Albendazole 400mg (STH)		Amhara	Shesha Kekele Primary School	7°05'02.9"N 38°37'02.5"E	https://www.sciencedirect.com/science/article/pii/S1383576913001748?via%3Dihub
77	157	Epidemiological study on Schistosoma mansoni infection in Sanja area, Amhara region, Ethiopia	2014	2013	crosssectional	SAC	384	0.51	0.49	0.016	0	0.11	0.83	NA	NA		NA	NA	NA	231.4	Kato Katz x1	Treated if diagnosed - Praziquantel 40mg/kg body weight (SCH) and Albendazole 400mg (STH)		Amhara	Sanja town	12°59'00.0"N 37°18'00.0"E	https://parasitesandvectors.biomedcentral.com/articles/10.1186/17563305715
78	161	Intestinal parasitic infections among prison inmates and tobacco farm workers in Shewa Robit, northcentral Ethiopia	2014	2008	crosssectional	com	236	0.11	0.89	0.198	0.15	0.22	0	NA	0.04		NA	NA	NA	NA	Direct smear, FECT	Treated if diagnosed		Amhara	Shewa Robit Prison	10°00'50.8"N 39°54'29.9"E	https://journals.plos.org/plosone/article?id=10.1371/journal.pone.0099559
79	163	Prevalence and intensity of soiltransmitted helminth infections among preschool age children in 12 kindergartens in Jimma Town, southwest Ethiopia	2014	2013	crosssectional	preSAC	622	0.58	0.42	0.203	0.39	0.06	NA	NA	NA		NA	NA	NA	NA	McMaster	Treated if diagnosed - Albendazole single dose 200 mg (children 1-2 years) OR single dose 400 mg for children (>2 years)	Excluded if treated within previous 3 weeks (last round of MDA took place in October 2013 (coverage estimated to be 80%))	Oromia	Jimma town	7°40'04.6"N 36°50'00.8"E	https://academic.oup.com/trstmh/article/109/3/225/1890921
80	164	Prevalence and its associated risk factors of intestinal parasitic infections among Yadot primary school children of South Eastern Ethiopia: a crosssectional study	2014	2013	crosssectional	SAC	340	0.49	0.51	0.047	0.02	0.01	0.13	NA	0.02		NA	NA	NA	NA	FECT		Excluded if on active treatment	Oromia	?Yadot primary school	6°24'49.1"N 39°50'50.7"E	https://bmcresnotes.biomedcentral.com/articles/10.1186/175605007848
81	167	Prevalence of gastrointestinal helminthic infections and associated risk factors among schoolchildren in Tilili town, northwest Ethiopia	2014	2011	crosssectional	SAC	385	0.5	0.5	0.397	0.08	0.06	NA	NA	NA		NA	NA	NA	NA	FECT			Amhara	Tilili town	10°51'04.3"N 37°01'17.4"E	https://www.sciencedirect.com/science/article/pii/S1995764514600882?via%3Dihub
82	170	Prevalence of intestinal parasitic infections among children under five years of age with emphasis on Schistosoma mansoni in Wonji Shoa Sugar Estate, Ethiopia	2014	2013	crosssectional	preSAC	374	0.48	0.52	0.046	0.03	0.01	0.09	NA	NA		3032	66.7	113.3	153.6	Kato Katz	Treated if diagnosed	Excluded if treated within previous month	Oromia	Wonji Shoa Sugar Estate	8°22'36.2"N 39°18'33.7"E	https://journals.plos.org/plosone/article?id=10.1371/journal.pone.0109793
83	171	Prevalence of intestinal parasitic infections and their associations with anthropometric measurements of school children in selected primary schools, Wukro Town, Eastern Tigray, Ethiopia	2014	2012	crosssectional	SAC	384	0.54	0.46	0.057	0.03	0.04	0.03	NA	NA		NA	NA	NA	NA	Direct wet mount		Excluded if treated within previous 3 months	Tigray	Wukro Town	13°47'03.7"N 39°36'19.1"E	https://www.ijcmas.com/vol33/Eleni%20Kidane,%20et%20al.pdf
84	174	Schistosoma mansoni infection and associated determinant factors among school children in Sanja Town, northwest Ethiopia	2014	2013	crosssectional	SAC	385	0.34	0.66	0.161	0.01	0.37	0.9	NA	NA		NA	NA	NA	NA	Kato Katz x2, FECT	Treated if diagnosed		Amhara	Sanja Town	12°59'00.0"N 37°18'00.0"E	https://www.hindawi.com/journals/jpr/2014/792536/
85	175	Schistosoma mansoni infection and undernutrition among school age children in Fincha'a sugar estate, rural part of West Ethiopia	2014	2011	crosssectional	SAC	453	0.52	0.48	0	0	0	0.53	NA	NA		NA	NA	NA	358	Kato Katz	Treated if diagnosed - Praziquantel 40mg/kg body weight (SCH) (Biltricide®, Bayer AG, Germany)		Oromia	Fincha'a Sugar Estate	9°34'01.0"N 37°21'56.5"E	https://bmcresnotes.biomedcentral.com/articles/10.1186/175605007763#Tab2
86	176	Schoolbased intervention: evaluating the role of water, latrines and hygiene education on trachoma and intestinal parasitic infections in Ethiopia	2014	2008	longitudinal	SAC	669	0.49	0.51	0.036	0	0.01	NA	NA	NA		NA	NA	NA	NA	FECT	Treated if diagnosed - Albendazole single dose 400 mg		Amhara	Angolela Woreda	9°39'04.9"N 39°26'46.7"E	https://www.ncbi.nlm.nih.gov/pmc/articles/PMC4387890/
87	177	Status of intestinal parasitic infections among residents of Jimma Town, Ethiopia	2014	2012	crosssectional	com	434	0.64	0.36	0.276	0.15	0.01	0.02	NA	NA		NA	NA	NA	NA	Direct smear, FECT	Treated if diagnosed		Oromia		7°40'28.8"N 36°50'11.8"E	https://www.ncbi.nlm.nih.gov/pmc/articles/PMC4266909/
88	178	Status of Schistosoma mansoni prevalence and intensity of infection in geographically apart endemic localities of Ethiopia: a comparison	2014	2010	crosssectional	com	345	0.55	0.45	0.14	0.37	NA	0.899	NA	NA		NA	NA	NA	346	Kato Katz	Treated if diagnosed - Praziquantel 40mg/kg body weight (SCH) and Albendazole 400mg (STH)		Amhara		10°43'30.0"N 39°04'20.0"E	https://www.ncbi.nlm.nih.gov/pmc/articles/PMC4141221/
89	178	Status of Schistosoma mansoni prevalence and intensity of infection in geographically apart endemic localities of Ethiopia: a comparison	2014	2010	crosssectional	com	384	0.54	0.46	0.4	0.27	NA	0.599	NA	NA		NA	NA	NA	252	Kato Katz	Treated if diagnosed - Praziquantel 40mg/kg body weight (SCH) and Albendazole 400mg (STH)		SNNPR		7°05'02.9"N 38°37'05.1"E	https://www.ncbi.nlm.nih.gov/pmc/articles/PMC4141221/
90	178	Status of Schistosoma mansoni prevalence and intensity of infection in geographically apart endemic localities of Ethiopia: a comparison	2014	2010	crosssectional	com	344	0.43	0.57	0.058	0.95	NA	0.316	NA	NA		NA	NA	NA	91	Kato Katz	Treated if diagnosed - Praziquantel 40mg/kg body weight (SCH) and Albendazole 400mg (STH)		SNNPR		5°56'30.8"N 37°39'14.3"E	https://www.ncbi.nlm.nih.gov/pmc/articles/PMC4141221/
91	181	The impact of cooperative social organization on reducing the prevalence of malaria and intestinal parasite infections in Awramba, a rural community in South Gondar, Ethiopia	2014	2010		com	392	0.46	0.54	0.094	NA	0.11	0.01	NA	0		NA	NA	NA	NA	Wet mount preparation, Ziehl Neelsen	Treated if diagnosed		Amhara	Awramba	11°55'13.2"N 37°47'13.4"E	https://www.hindawi.com/journals/ipid/2014/378780/
92	185	An investigation of intestinal parasitic infections among the asymptomatic children in Southern Ethiopia	2013	2009	crosssectional	preSAC	406	0.53	0.47	0.594	0.09	0.03	NA	NA	0.03		NA	NA	NA	NA	Direct microscopy x2	Treated if diagnosed		SNNPR	Gedeo, Wolyta and Kambata zones and Amaro special woreda	6°40'31.5"N 38°04'30.8"E	http://citeseerx.ist.psu.edu/viewdoc/download?doi=10.1.1.1027.9759&rep=rep1&type=pdf
93	186	Assessment of demographic, health and nutrition related factors to a school performance among school children in ArbGebeya Town, TachGaynt Woreda, South Gondar, Ethiopia	2013	2007	crosssectional	SAC	601	0.4	0.6	0.083	NA	NA	NA	NA	0.01		NA	NA	NA	NA	Direct wet mount	Treated if diagnosed		Amhara	ArbGebeya Town	11°37'49.1"N 37°44'57.7"E	https://www.researchgate.net/publication/274386575_Assessment_of_demographic_health_and_nutrition_related_factors_to_a_school_performance_among_school_children_in_ArbGebeya_Town_TachGaynt_Woreda_South_Gondar_Ethiopia
94	187	Association between intestinal helminth infections and underweight among school children in Tikur Wuha Elementary School, northwestern Ethiopia	2013	2011	crosssectional	SAC	403	0.54	0.46	0.042	0.02	0.47	0.25	NA	NA		NA	NA	NA	NA	Kato Katz x2	Treated if diagnosed - Praziquantel 40mg/kg body weight (SCH) and Albendazole 400mg (STH)		Amhara	Tikur Wuha Elementary School	10°40'32.3"N 37°22'25.4"E	https://www.sciencedirect.com/science/article/pii/S1876034113000075?via%3Dihub
95	190	Comparison of individual and pooled stool samples for the assessment of soiltransmitted helminth infection intensity and drug efficacy	2013	2011		SAC	840	NA	NA	0.24	0.39	0.11	NA	NA	NA		2411	295	35	NA	McMaster			Oromia	Jimma town	7°40'04.6"N 36°50'00.8"E	https://journals.plos.org/plosntds/article?id=10.1371/journal.pntd.0002189
96	191	Comparison of the KatoKatz, Wet Mount, and FormolEther Concentration Diagnostic Techniques for Intestinal Helminth Infections in Ethiopia	2013	2008	crosssectional	SAC	354	0.46	0.54	0.288	0.18	0.08	0.44	NA	NA		NA	NA	NA	NA	Kato Katz thick smear x1, wet mount prep, FECT	Treated if diagnosed		Amhara	Atse Fasil Elementary School	12°33'00.0"N 37°25'32.0"E	https://www.hindawi.com/journals/isrn/2013/180439/
97	194	Efficacy and side effects of praziquantel in the treatment for Schistosoma mansoni infection in school children in Senbete Town, northeastern Ethiopia	2013	2011		SAC	342	0.4	0.61	NA	NA	NA	0.71	NA	NA		NA	NA	NA	258	Kato Katz, FECT	Treated if diagnosed - Praziquantel single dose 40mg/kg body weight (SCH) (Distocide®)		Oromia	Senbete Town	10°18'34.5"N 39°59'20.5"E	https://onlinelibrary.wiley.com/doi/full/10.1111/tmi.12187
98	196	Efficacy of Praziquantel against Schistosoma haematobium in Dulshatalo village, western Ethiopia	2013	2007	prospective study	com	341	0.28	0.72	NA	NA	NA	NA	0.58	NA		NA	NA	NA	NA	Reagent strips (URS11, Teco diagnostics, USA)	Treated if diagnosed - Praziquantel 40mg/kg body weight (SCH)		Amhara	Dulshatalo	12°46'51.1"N 36°24'27.1"E	https://www.ncbi.nlm.nih.gov/pmc/articles/PMC3849756/
99	198	Epidemiology of human fascioliasis and intestinal parasitosis among schoolchildren in Lake Tana Basin, northwest Ethiopia	2013	2007	crosssectional	SAC	520	0.31	0.69	0.185	0.12	0.24	0.17	NA	0.03		NA	NA	NA	216	Rapid sedimentation technique, Kato Katz, FECT	Treated if diagnosed		Amhara	Lake Tana Basin	12°36'00.0"N 37°34'00.0"E	https://academic.oup.com/trstmh/article/107/8/480/1929577
100	199	Epidemiology of intestinal schistosomiasis and soil transmitted helminthiasis among primary school children in Gorgora, Northwest Ethiopia	2013	2010	crosssectional	SAC	326	0.48	0.52	0.166	0.05	0.06	0.1	NA	NA		NA	NA	NA	NA	Kato Katz		Excluded if treated within previous 2 weeks	Amhara	Gorgora	12°14'00.0"N 37°18'00.0"E	https://www.researchgate.net/publication/257747099_Epidemiology_of_intestinal_schistosomiasis_and_soil_transmitted_helminthiasis_among_primary_school_children_in_Gorgora_Northwest_Ethiopia
101	200	Epidemiology of soiltransmitted helminths, schistosoma mansoni, and haematocrit values among schoolchildren in Ethiopia	2013	2011	crosssectional	SAC	778	0.49	0.51	0.127	0.01	0.29	0.07	NA	0.04		491	85.7	206.7	66.8	Kato Katz thick smear, FECT	Treated if diagnosed		Amhara		11°34'29.7"N 37°23'29.2"E	https://jidc.org/index.php/journal/article/view/23493004/847
102	201	Evaluation of urinecirculating cathodic antigen (UrineCCA) cassette test for the detection of Schistosoma mansoni infection in areas of moderate prevalence in Ethiopia	2013	2010	crosssectional	SAC	320	0.49	0.51	NA	NA	NA	0.833	NA	NA		NA	NA	NA	NA	Kato Katz x6 (2 slides on 3 consecutive days) , urine POC/CCA consecutive days x4	Treated if diagnosed - Praziquantel 40mg/kg body weight (SCH) and Albendazole 400mg (STH)		Amhara	Jiga	10°40'32.3"N 37°22'25.3"E	https://onlinelibrary.wiley.com/doi/full/10.1111/tmi.12117
103	201	Evaluation of urinecirculating cathodic antigen (UrineCCA) cassette test for the detection of Schistosoma mansoni infection in areas of moderate prevalence in Ethiopia	2013	2010	crosssectional	SAC	300	0.49	0.51	NA	NA	NA	0.641	NA	NA		NA	NA	NA	NA	Kato Katz x6 (2 slides on 3 consecutive days) , urine POC/CCA consecutive days x5	Treated if diagnosed - Praziquantel 40mg/kg body weight (SCH) and Albendazole 400mg (STH)		Amhara	Harbu Town	10°59'57.4"N 39°49'57.3"E	https://onlinelibrary.wiley.com/doi/full/10.1111/tmi.12117
104	203	Index of potential contamination for intestinal schistosomiasis among school children of Raya Alamata District, Northern Ethiopia	2013	2012	crosssectional	SAC	500	0.47	0.53	0.066	0.01	NA	0.4986	NA	0		NA	NA	NA	80.3	Kato Katz	Treated if diagnosed - Praziquantel 40mg/kg body weight (SCH) and Albendazole 400mg (STH)		Tigray	Gerjelle, Facha, Babo Korma and Rarhe primary schools	12°24'54.0"N 39°33'42.0"E	https://www.ajol.info/index.php/mejs/article/view/91489/80968
105	204	Infection prevalence of Schistosoma mansoni and associated risk factors among schoolchildren in suburbs of Mekelle city, Tigray, Northern Ethiopia	2013	2010	crosssectional	SAC	457	0.42	0.58	NA	NA	NA	0.24	NA	NA		NA	NA	NA	NA	Kato Katz	Treated if diagnosed - Praziquantel 40mg/kg body weight (SCH)		Tigray	Ilala, Lachi, Aynalem, Qhiha	13°30'35.6"N 39°28'50.9"E	https://www.ajol.info/index.php/mejs/article/view/85339/75270
106	206	Intestinal Parasite Prevalence in an Area of Ethiopia after Implementing the SAFE Strategy, Enhanced Outreach Services, and Health Extension Program	2013	2011		com	2338	0.52	0.48	0.099	0.03	0.1	0.03	NA	0		NA	NA	NA	NA	FECT		14% taken albendazole in past year	Amhara		11°44'17.6"N 38°01'07.3"E	https://journals.plos.org/plosntds/article?id=10.1371/journal.pntd.0002223
107	207	Intestinal parasites infection and associated factors among school children in Dagi primary school, Amhara National Regional State, Ethiopia	2013	2012	crosssectional	SAC	399	0.52	0.48	0.168	0.03	0.76	NA	NA	0.02		NA	NA	NA	NA	Direct smear, FECT			Amhara	Dagi primary school	11°35'37.6"N 37°23'01.9"E	https://www.researchgate.net/publication/276494217_Intestinal_parasites_infection_and_associated_factors_among_school_children_in_Dagi_primary_school_Amhara_National_Regional_State_Ethiopia
108	208	Nutritional status, intestinal parasite infection and allergy among school children in Northwest Ethiopia	2013	2008	crosssectional	SAC	405	0.46	0.54	0.481	0.07	0.09	0.01	NA	0.02		NA	NA	NA	NA	Kato Katz			Amhara		12°36'00.0"N 37°28'00.0"E	https://bmcpediatr.biomedcentral.com/articles/10.1186/14712431137
109	209	Parasitic infection may be associated with discordant responses to QuantiFERON and tuberculin skin test in apparently healthy children and adolescents in a tuberculosis endemic setting, Ethiopia	2013	2009	crosssectional	SAC	245	0.54	0.46	0.102	0.1	0.02	NA	NA	NA		NA	NA	NA	NA	Direct smear microscopy, FECT			Oromia		8°59'12.7"N 38°45'37.1"E	https://bmcinfectdis.biomedcentral.com/articles/10.1186/1471233413265
110	211	Prevalence and distribution of schistosomiasis in Afder and Gode zone of Somali region, Ethiopia	2013	2011	crosssectional	SAC	513	0.62	0.38	NA	NA	NA	NA	0.16	NA		NA	NA	NA	NA	Kato Katz	Treated if diagnosed - Praziquantel 40mg/kg body weight (SCH)		Somali	Afder and Gode zone	5°46'46.4"N 43°55'48.1"E	http://www.jgid.org/article.asp?issn=0974777X;year=2013;volume=5;issue=4;spage=149;epage=152;aulast=Negussu
111	213	Prevalence of intestinal parasitic infections among highland and lowland dwellers in Gamo area, South Ethiopia	2013	2010	crosssectional	com	858	0.54	0.47	0.078	0.03	0.05	0	NA	0.06		NA	NA	NA	NA	Direct wet mount, FECT	Treated if diagnosed		SNNPR	Lante, Kolla Shelle, Dorze and Geressie kebeles	5°59'44.2"N 37°31'36.2"E	https://bmcpublichealth.biomedcentral.com/articles/10.1186/1471245813151
112	214	Prevalence of intestinal parasitic infections and risk factors among schoolchildren at the University of Gondar Community School, Northwest Ethiopia: a crosssectional study	2013	2012	crosssectional	SAC	304	0.44	0.56	0.059	0.03	0.02	0.01	NA	0.01		NA	NA	NA	NA	Direct microscopic technique, FECT	Treated if diagnosed		Amhara	University of Gondar Community School	12°35'21.7"N 37°26'38.9"E	https://bmcpublichealth.biomedcentral.com/track/pdf/10.1186/1471245813304
113	215	Prevalence of intestinal parasitic infections and their associations with anthropometric measurements of school children in selected primary schools, Wukro town, eastern Tigray, Ethiopia	2013	2011	crosssectional	SAC	384	0.54	0.46	0.057	0.03	0.04	0.01	NA	NA		NA	NA	NA	NA	Direct wet mount		Excluded if treated within previous 3 months	Tigray	Wukro wereda	13°47'05.1"N 39°36'18.8"E	http://sjournals.com/index.php/SJZ/article/view/1215/pdf
114	218	Prevalence of schistosomiasis and associated factors among students attending at elementary schools in Amibera District, Ethiopia	2013	2012	crosssectional	SAC	828	0.37	0.63	NA	NA	NA	0.01	0.07	NA		NA	NA	NA	NA	FECT			Afar	Amibara	9°19'43.8"N 40°10'52.8"E	https://www.researchgate.net/publication/269795345_Prevalence_of_schistosomiasis_and_associated_factors_among_students_attending_at_elementary_schools_in_Amibera_District_Ethiopia
115	220	Risk factors for intestinal parasitosis, anaemia, and malnutrition among school children in Ethiopia	2013	2010	crosssectional	SAC	600	0.52	0.48	0.05	0	0.05	0.14	NA	0.01		52	NA	75	75	Direct saline wet mount, FECT, Kato Katz thick smear x2	Treated if diagnosed		Tigray		13°29'36.5"N 39°27'57.1"E	https://www.tandfonline.com/doi/full/10.1179/2047773213Y.0000000074
116	221	Soil transmitted helminths and associated factors among schoolchildren in government and private primary school in Jimma Town, Southwest Ethiopia	2013	2011	comparative crosssectional	SAC	366	0.56	0.44	0.395	0.48	0.13	NA	NA	NA		NA	NA	NA	NA	McMaster	Treated if diagnosed	Excluded if treated within previous 3 months	Oromia		7°40'26.5"N 36°50'08.7"E	https://www.ncbi.nlm.nih.gov/pmc/articles/PMC3847533/
117	223	Urinary schistosomiasis and malaria associated anemia in Ethiopia	2013	2008		com	387	0.44	0.56	NA	NA	NA	NA	0.25	NA		NA	NA	NA	NA	Centrifugation method	Treated if diagnosed - Praziquantel single dose 40mg/kg body weight (SCH)	Excluded if treated within previous 2 weeks	Afar	Hassoba and Hassoba Buri village	9°19'44.3"N 40°10'52.1"E	https://www.ncbi.nlm.nih.gov/pmc/articles/PMC3634929/
118	228	Efficacy and side effects of praziquantel in the treatment of Schistosomiasis mansoni in schoolchildren in Shesha Kekele Elementary School, Wondo Genet, Southern Ethiopia	2012	2010	crosssectional	SAC	299	0.4	0.6	NA	NA	NA	0.75	NA	NA		NA	NA	NA	268	Kato Katz x1	Treated if diagnosed - Praziquantel 40mg/kg body weight (SCH)		SNNPR	Shesha Kekele Elementary School	7°05'03.4"N 38°37'07.5"E	https://www.ncbi.nlm.nih.gov/pmc/articles/PMC3609281/
119	230	Intestinal parasitic infection and nutritional status among school children in Angolela, Ethiopia	2012	2008	crosssectional	SAC	664	0.49	0.51	0.23	0	0.01	NA	NA	NA		NA	NA	NA	NA	Formal ether sedimentation			Amhara	Angolela Primary School	9°38'00.0"N 39°26'00.0"E	https://www.ncbi.nlm.nih.gov/pmc/articles/PMC3587130/
120	234	Schistosomiasis mansoni focus in Mekele City, northern Ethiopia	2012	2011	crosssectional	SAC	403	0.46	0.54	0.022	NA	NA	0.26	NA	NA		NA	NA	NA	50	Kato Katz	Treated if diagnosed		Tigray	Addisalem and Lachi Primary Schools	13°31'32.3"N 39°28'14.8"E	https://www.researchgate.net/publication/255731771_Schistosomiasis_mansoni_focus_in_Mekele_City_northern_Ethiopia
121	237	The impact of asymptomatic helminth coinfection in patients with newly diagnosed tuberculosis in northwest Ethiopia	2012	2011		com	112	NA	NA	0.61	0.04	0.52	0.13	NA	0		NA	NA	NA	NA	Kato Katz consecutive days x3			Amhara	University of Gondar Hospital	12°36'54.9"N 37°27'07.8"E	https://journals.plos.org/plosone/article?id=10.1371/journal.pone.0042901
122	239	Comparison of the KatoKatz and FLOTAC techniques for the diagnosis of soiltransmitted helminth infections	2011	2010		SAC	271	0.54	0.46	0.321	0.58	0.19	NA	NA	NA		729.1	145.2	60.7	NA	Kato Katz, FLOTAC	Treated if diagnosed - Praziquantel 40mg/kg body weight (SCH) and Albendazole 400mg (STH)		Oromia	Bochessa primary school	7°55'58.8"N 38°43'01.2"E	https://www.sciencedirect.com/science/article/pii/S1383576911000900?via%3Dihub
123	241	Effects of Helicobacter pylori, geohelminth infection and selected commensal bacteria on the risk of allergic disease and sensitization in 3yearold Ethiopian children	2011	2008	birth cohort	preSAC	878	NA	NA	0.043	0	0.05	NA	NA	NA		NA	NA	NA	NA	FECT (modified)	Treated if diagnosed		SNNPR	Butajira	8°06'59.4"N 38°22'30.4"E	https://onlinelibrary.wiley.com/doi/full/10.1111/j.13652222.2011.03831.x
124	243	Human intestinal schistosomiasis in communities living near three rivers of Jimma town, South Western ethiopia	2011	2007	crosssectional	com	517	0.68	0.32	NA	NA	NA	0.26	NA	NA		NA	NA	NA	NA	Kato Katz	Treated if diagnosed - Praziquantel single dose 40mg/kg body weight (SCH)	Excluded if treated within previous month	Oromia	Awetu, Kito, and Chore	7°40'57.2"N 36°49'01.2"E	https://www.ncbi.nlm.nih.gov/pmc/articles/PMC3275858/
125	246	Intestinal parasitic infections and malnutrition amongst firstcycle primary schoolchildren in Adama, Ethiopia	2011	2007	crosssectional	SAC	358	0.57	0.43	0.025	0.01	0.02	0	NA	0.01		NA	NA	NA	NA	Kato Katz thick smear, FECT	Treated if diagnosed		Oromia	Adama town	8°31'35.9"N 39°15'28.5"E	https://www.ncbi.nlm.nih.gov/pmc/articles/PMC4565457/
126	250	Prevalence and predictors of intestinal helminthiasis among school children in Jimma zone; a crosssectional study	2011	2008	crosssectional	SAC	855	0.53	0.47	0.147	0.03	0.2	NA	NA	NA		NA	NA	NA	NA	FECT	Treated if diagnosed - Praziquantel 40mg/kg body weight (SCH) and Albendazole 400mg (STH)		Oromia	Gilgel Gibe Hydroelectric Power	7°43'58.2"N 37°20'27.5"E	https://www.ncbi.nlm.nih.gov/pmc/articles/PMC3275867/
127	252	Schistosomiasis mansoni and soiltransmitted helminthiasis in Bushulo village, southern Ethiopia	2011	2007	crosssectional	com	419	0.48	0.52	0.372	0.42	0.28	0.74	NA	NA		5220.65	109.3	NA	489.85	Kato Katz	Treated if diagnosed	Excluded if treated within previous month	SNNPR	Bushulo village	7°00'12.4"N 38°27'48.3"E	https://www.ajol.info/index.php/ejhd/article/view/69847/57928
128	253	Soil transmitted helminths and Schistosoma mansoni infections among school children in Zarima town, northwest Ethiopia	2011	2009	crosssectional	SAC	319	0.51	0.49	0.219	0.03	0.19	0.38	NA	NA		NA	NA	NA	NA	Kato Katz	Treated if diagnosed		Amhara	Zarima town	13°20'22.8"N 37°52'54.3"E	https://bmcinfectdis.biomedcentral.com/track/pdf/10.1186/1471233411189
129	255	Comparison of formolacetone concentration method with that of the direct iodine preparation and formolether concentration methods for examination of stool parasites	2010	2006	crosssectional	SAC	382	0.55	0.45	0.529	0.05	0.2	0.28	NA	0.06		NA	NA	NA	NA	Direct iodine examination, FECT	Treated if diagnosed		Amhara	Tseda Elementary school	12°26'03.1"N 37°38'01.6"E	https://www.researchgate.net/publication/272327307_Brief_Communication_Comparison_of_formolacetone_concentration_method_with_that_of_the_direct_iodine_preparation_and_formolether_concentration_methods_for_examination_of_stool_parasites
130	256	Current status of intestinal schistosomiasis and soiltransmitted helminthiasis among primary school children in Adwa Town, northern Ethiopia	2010	2007	crosssectional	SAC	375	0.56	0.44	0.064	NA	0.01	0.63	NA	0		62.4	NA	NA	96	Kato Katz x2	Treated if diagnosed - Praziquantel 40mg/kg body weight (SCH) and Albendazole 400mg (STH)		Tigray	Adwa Town	14°09'51.1"N 38°53'37.3"E	https://www.ajol.info/index.php/ejhd/article/view/68384
131	257	Efficacy of praziquantel in treating Schistosoma mansoni infected school children in Tumuga and Waja, North Ethiopia	2010	2009		SAC	390	0.39	0.61	NA	NA	NA	0.68	NA	NA		NA	NA	NA	NA	Kato Katz x2	Treated if diagnosed - Praziquantel 40mg/kg body weight (SCH)		Tigray	Tumuga and Waja	12°18'09.8"N 39°36'04.4"E	https://www.researchgate.net/publication/279466255_Efficacy_of_Praziquantel_in_treating_Schistosoma_mansoni_infected_School_children_in_Tumuga_and_Waja_north_Ethiopia
132	259	Impact assessment of gilgel gibe hydroelectric dam on schitosomiasis: a cross sectional study in southwest ethiopia	2010	2008	comparative crosssectional	SAC	270	0.53	0.47	NA	NA	NA	0.01	NA	NA		NA	NA	NA	NA	FECT	Treated if diagnosed - Praziquantel 40mg/kg body weight (SCH) and Albendazole 400mg (STH)		Oromia	Gilgel Gibe dam	7°43'58.2"N 37°20'27.5"E	https://www.ncbi.nlm.nih.gov/pmc/articles/PMC3275834/
133	260	Intestinal parasitic infections among underfive children and maternal awareness about the infections in Shesha Kekele, Wondo Genet, Southern Ethiopia	2010	2007	crosssectional	preSAC	288	0.51	0.49	0.257	0.75	0.06	0.37	NA	NA		NA	NA	NA	NA	Kato Katz	Treated if diagnosed		SNNPR	Shasha Kakele	7°04'50.9"N 38°35'48.5"E	https://www.ajol.info/index.php/ejhd/article/view/68383/56466
134	267	Schistosomiasis mansoni among school children of different water source users in Tigray, Northern Ethiopia	2010	2006		SAC	622	0.49	0.51	0.105	0.01	0	0.06	NA	0		NA	NA	NA	NA	Kato Katz thick smear	Treated if diagnosed - Praziquantel single dose 40mg/kg body weight (SCH) and Mebendazole three day course 100mg BID (STH)		Tigray		13°29'31.8"N 39°27'54.7"E	https://www.ajol.info/index.php/mejs/article/viewFile/49650/35979
135	268	Transmission of Schistosoma mansoni in Tikur Wuha area, Southern Ethiopia	2010	2007	crosssectional	SAC	375	0.51	0.49	0.299	0.33	NA	0.12	NA	NA		NA	NA	NA	69	Kato Katz	Treated if diagnosed - Praziquantel 40mg/kg body weight (SCH) and Mebendazole (STH)		Oromia	Tikur Wuha Elementary School	7°05'36.4"N 38°28'59.9"E	https://www.ajol.info/index.php/ejhd/article/view/68382/56465
136	270	Gastrointestinal symptoms associated with intense Schistosoma mansoni infection affect classattentiveness of schoolchildren in Ethiopia	2009	2003	crosssectional	SAC	171	0.46	0.54	0.134	0.023	0.082	0.906	NA	NA		NA	NA	NA	122	Kato–Katz thick smear x5	Endemic areas (SCH) treated with Praziquantel and Albendazole, non-endemic areas treated with Albendazole		Amhara		10°43'26.3"N 39°52'21.0"E	https://www.sciencedirect.com/science/article/pii/S0001706X09000059
137	270	Gastrointestinal symptoms associated with intense Schistosoma mansoni infection affect classattentiveness of schoolchildren in Ethiopia	2009	2003	crosssectional	SAC	235	0.46	0.54	0.004	0.004	0.026	0	NA	NA		NA	NA	NA	NA	Kato–Katz thick smear x5	Endemic areas (SCH) treated with Praziquantel and Albendazole, non-endemic areas treated with Albendazole		Oromia		9°19'49.3"N 39°17'40.5"E	https://www.sciencedirect.com/science/article/pii/S0001706X09000059
138	270	Gastrointestinal symptoms associated with intense Schistosoma mansoni infection affect classattentiveness of schoolchildren in Ethiopia	2009	2003	crosssectional	SAC	162	0.37	0.63	0.167	0.154	0.074	0.951	NA	NA		NA	NA	NA	188.5	Kato–Katz thick smear x5	Endemic areas (SCH) treated with Praziquantel and Albendazole, non-endemic areas treated with Albendazole		SNNPR		5°52'37.7"N 37°28'37.1"E	https://www.sciencedirect.com/science/article/pii/S0001706X09000059
139	271	Intestinal helminthes infections and reinfections with special emphasis on Schistosomiasis mansoni in Waja, North Ethiopia	2009	2004	two longitudinal surveys	SAC	224	0.47	0.53	0.505	0.16	NA	0.28	NA	NA		NA	NA	NA	NA	Kato Katz thick smear	Treated if diagnosed - Praziquantel single dose 40mg/kg body weight (SCH)	Excluded if treated within previous 3 months	Tigray	Waja	12°17'11.7"N 39°36'10.8"E	https://www.ajol.info/index.php/mejs/article/viewFile/46045/32453
140	273	Intestinal parasitosis among Kara and Kwego semipastoralist tribes in lower Omo Valley, Southwestern Ethiopia	2009	2006	crosssectional	com	401	0.45	0.55	0.122	0.16	0.04	0.01	NA	0.01		NA	NA	NA	NA	FECT	Treated if diagnosed - Praziquantel (SCH) and Mebendazole (STH)		SNNPR	Kara and Kwego tribes	5°19'30.6"N 36°12'07.0"E	https://www.ajol.info/index.php/ejhd/article/view/44838/28332
141	275	Irrigation practices and intestinal helminth infections in Southern and Central zones of Tigray	2009	2001		SAC	2000	0.49	0.51	0.097	0.03	0.01	0.12	NA	NA		NA	NA	NA	NA	Kato Katz thick smear x1	Treated if diagnosed - Praziquantel single dose 40mg/kg body weight (SCH) and Mebendazole three day course 100mg BID (STH)		Tigray		13°30'33.3"N 39°08'23.4"E	https://www.ajol.info/index.php/ejhd/article/view/44837
142	277	Malnutrition and intestinal parasitic infections in school children of Gondar, North West Ethiopia	2009	2006	crosssectional	SAC	322	NA	NA	0.178	0.03	0.04	0.02	NA	NA		NA	NA	NA	NA	FECT			Amhara		12°47'49.1"N 37°05'06.3"E	https://www.ncbi.nlm.nih.gov/pubmed/19743775
143	280	Evaluation of circulating cathodic antigen (CCA) strip for diagnosis of urinary schistosomiasis in Hassoba school children, Afar, Ethiopia	2008	2007		SAC	206	0.37	0.63	NA	NA	NA	NA	0.48	NA		NA	NA	NA	NA	CCA strip test, secondary reference, urinalysis dipstick (Combur 10) Test)			Afar	?Hassoba Elementary	9°40'00.0"N 40°20'00.0"E	https://pdfs.semanticscholar.org/388e/1c3299be95a58d918a356b586c1b750c4242.pdf
144	281	Fieldbased evaluation of a reagent strip test for diagnosis of schistosomiasis mansoni by detecting circulating cathodic antigen (CCA) in urine in low endemic area in Ethiopia	2008	2007	crosssectional	SAC	184	0.47	0.53	0.054	0.09	0.55	0.75	NA	NA		NA	NA	NA	NA	Kato Katz, FECT, CCA	Treated if diagnosed - Praziquantel 40mg/kg body weight (SCH) and Albendazole 400mg (STH)		Oromia	Kemmie primary school	7°30'42.3"N 38°49'42.2"E	https://pdfs.semanticscholar.org/66fc/ae6b6cab65d05bd48862b6a24aa2b469e89e.pdf
145	287	Fieldbased evaluation of a reagent strip test for diagnosis of Schistosoma mansoni by detecting circulating cathodic antigen in urine before and after chemotherapy	2007	2005	crosssectional	com	251	0.36	0.64	0.1	0.13	0.02	0.75	NA	NA		NA	NA	NA	NA	Kato Katz, FECT, Schistosomiasis One Step Test	Treated if diagnosed - Praziquantel single dose 40mg/kg body weight (SCH)		Oromia	Dudycha village	7°52'48.9"N 38°52'11.7"E	https://academic.oup.com/trstmh/articleabstract/101/7/668/1912182?redirectedFrom=fulltext
146	289	Intensity of schistosoma mansoni, hepatitis B, age, and sex predict levels of hepatic periportal thickening/fibrosis (PPT/F): A largescale communitybased study in Ethiopia	2007	2000	communitybased	com	703	0.48	0.52	NA	NA	NA	0.502	NA	NA		NA	NA	NA	12.4	Kato Katz x5	Treated if diagnosed - Praziquantel single dose 40 mg/kg body weight (SCH), Albendazole 3 day course 400 mg/d (Taenia spp. or H. nana) OR Praziquantel (S. mansoni coinfection), Albendazole single dose of 400 mg (STH)		Amhara	WorkeMado, Cheretee, and Chekorso villages	10°42'22.5"N 39°51'54.6"E	http://www.ajtmh.org/docserver/fulltext/14761645/77/6/0771079.pdf?expires=1564765115&id=id&accname=guest&checksum=5E99A44151EAB95349240E13935B2FB3
147	289	Intensity of schistosoma mansoni, hepatitis B, age, and sex predict levels of hepatic periportal thickening/fibrosis (PPT/F): A largescale communitybased study in Ethiopia	2007	2000	communitybased	com	207	0.48	0.52	NA	NA	NA	0.85	NA	NA		NA	NA	NA	134.8	Kato Katz x5	Treated if diagnosed - Praziquantel single dose 40 mg/kg body weight (SCH), Albendazole 3 day course 400 mg/d (Taenia spp. or H. nana) OR Praziquantel (S. mansoni coinfection), Albendazole single dose of 400 mg (STH)		Amhara		10°41'50.0"N 39°58'31.2"E	http://www.ajtmh.org/docserver/fulltext/14761645/77/6/0771079.pdf?expires=1564765115&id=id&accname=guest&checksum=5E99A44151EAB95349240E13935B2FB3
148	289	Intensity of schistosoma mansoni, hepatitis B, age, and sex predict levels of hepatic periportal thickening/fibrosis (PPT/F): A largescale communitybased study in Ethiopia	2007	2000	communitybased	com	557	0.48	0.52	NA	NA	NA	0.799	NA	NA		NA	NA	NA	55.7	Kato Katz x5	Treated if diagnosed - Praziquantel single dose 40 mg/kg body weight (SCH), Albendazole 3 day course 400 mg/d (Taenia spp. or H. nana) OR Praziquantel (S. mansoni coinfection), Albendazole single dose of 400 mg (STH)		Amhara		10°43'26.3"N 39°52'21.0"E	http://www.ajtmh.org/docserver/fulltext/14761645/77/6/0771079.pdf?expires=1564765115&id=id&accname=guest&checksum=5E99A44151EAB95349240E13935B2FB3
149	289	Intensity of schistosoma mansoni, hepatitis B, age, and sex predict levels of hepatic periportal thickening/fibrosis (PPT/F): A largescale communitybased study in Ethiopia	2007	2000	communitybased	com	984	0.48	0.52	NA	NA	NA	0.65	NA	NA		NA	NA	NA	24.1	Kato Katz x5	Treated if diagnosed - Praziquantel single dose 40 mg/kg body weight (SCH), Albendazole 3 day course 400 mg/d (Taenia spp. or H. nana) OR Praziquantel (S. mansoni coinfection), Albendazole single dose of 400 mg (STH)		SNNPR		5°50'28.8"N 37°27'45.2"E	http://www.ajtmh.org/docserver/fulltext/14761645/77/6/0771079.pdf?expires=1564765115&id=id&accname=guest&checksum=5E99A44151EAB95349240E13935B2FB3
150	290	Prevalence of intestinal parasitic infections among urban dwellers in southwest Ethiopia	2007	2004	crosssectional	com	754	0.57	0.43	0.409	0.61	0.18	0.15	NA	0.02		NA	NA	NA	NA	Direct saline thin smear, FECT	Presciption to purchase medicine	Excluded if treated within previous 2 weeks	Oromia		7°40'57.2"N 36°49'01.2"E	https://www.ajol.info/index.php/ejhd/article/view/10026/2278
151	290	Intensity of schistosoma mansoni, hepatitis B, age, and sex predict levels of hepatic periportal thickening/fibrosis (PPT/F): A largescale communitybased study in Ethiopia	2007	2000	communitybased	com	703	NA	NA	NA	NA	NA	0.5	NA	NA		NA	NA	NA	12.4	Kato Katz x8	Presciption to purchase medicine		Amhara		10°36'03.2"N 39°55'12.6"E	https://www.ajol.info/index.php/ejhd/article/view/10026/2278
152	292	Sanitary survey of residential areas using Ascaris lumbricoides ova as indicators of environmental hygiene, Jimma, Ethiopia	2007	2005	crosssectional	com	274	NA	NA	0.373	0.01	0.007	NA	NA	0.003		NA	NA	NA	NA	Sugar flotation technique			Oromia		7°40'57.2"N 36°49'01.2"E	https://www.researchgate.net/publication/228626885_Sanitary_survey_of_residential_areas_using_Ascaris_lumbricoides_ova_as_indicators_of_environmental_hygiene
153	302	The prevalence of intestinal helminthic infections and associated risk factors among school children in Babile town, eastern Ethiopia	2005	2001	crosssectional	SAC	415	0.35	0.65	0.039	0.04	0.07	0.04	NA	0.01		NA	NA	NA	NA	FECT			Oromia	Babile town	9°13'19.3"N 42°19'46.2"E	https://www.ajol.info/index.php/ejhd/article/view/9983/2243
154	304	Comparative efficacy of albendazole and three brands of mebendazole in the treatment of ascariasis and trichuriasis	2004	2003	crosssectional	SAC	717	0.48	0.54	0.814	0.91	NA	0.55	NA	NA		294.75	18.35	NA	NA	Kato Katz	Treated if diagnosed - Praziquantel, Albendazole, Mebendazole		SNNPR	Wondo Genet	7°05'00.8"N 38°37'00.5"E	https://www.researchgate.net/publication/8416645_Comparative_Efficacy_of_Albendazole_and_three_brands_of_Mebendazole_in_the_Treatment_of_Ascariasis_and_Trichuriasis
155	308	Prevalence of intestinal parasites among school children in a rural area close to the southeast of Lake Langano, Ethiopia	2004	2003	crosssectional	SAC	259	0.38	0.62	0.062	0.15	0.6	0.21	NA	0.06		NA	NA	NA	NA	Kato Katz, FECT	Treated if diagnosed - Mebendazole and Praziquantel		Oromia	Lake Langano	7°30'48.1"N 38°47'38.5"E	http://citeseerx.ist.psu.edu/viewdoc/download?doi=10.1.1.502.6991&rep=rep1&type=pdf
156	310	The use of realtime PCR to identify Entamoeba histolytica and E. dispar infections in prisoners and primaryschool children in Ethiopia	2004	2003		com	772	0.24	0.76	0.043	0.021	0.15	0.034	NA	0.003		NA	NA	NA	NA	FECT, qPCR			BenishangulGumuz	Sirba Abay primary school (Blue Nile gorge), Burka Jato primary school (Nekemte) Hamle primary school (Asella), Ziway prison, Shewa Robbit prison, Nekemte prison	10°06'42.7"N 35°26'02.2"E	https://www.tandfonline.com/doi/pdf/10.1179/000349804225003082?needAccess=true
157	311	Variations in helminth faecal egg counts in KatoKatz thick smears and their implications in assessing infection status with Schistosoma mansoni	2004	2000		com	326	0.54	0.46	0.485	0.65	0.47	0.52	NA	NA		NA	NA	NA	47.2	Kato Katz x3 or 5	Treated if diagnosed - Praziquantel single dose 40 mg/kg body weight (SCH), Albendazole 3 day course 400 mg/d (Taenia spp. or H. nana) OR Praziquantel (S. mansoni coinfection), Albendazole single dose of 400 mg (STH)		Amhara	Cheretee village	10°43'27.0"N 39°52'21.5"E	https://www.sciencedirect.com/science/article/pii/S0001706X04001780?via%3Dihub
158	313	Human helminthiasis in Wondo Genet, Southern Ethiopia, with emphasis on geohelminthiasis	2003	2000		com	4424	NA	NA	0.806	0.86	NA	0.32	NA	NA		7343	461	NA	NA	Kato Katz			SNNPR	Wondo Genet	7°05'02.6"N 38°37'03.2"E	https://www.researchgate.net/publication/8415402_Human_Helminthiasis_in_Wondo_genet_Southern_Ethiopia_with_emphasis_on_geo_helminthiasis
159	316	The relationships between dehydroepiandrosterone sulphate (DHEAS), the intensity of Schistosoma mansoni infection and parasitespecific antibody responses A crosssectional study in residents of endemic communities in northeast Ethiopia	2003	1994		com	0	NA	NA	NA	NA	NA	0.73	NA	NA		NA	NA	NA	261	Kato Katz x1			Amhara	Bati, Harbu and Kemise	11°00'25.2"N 39°54'41.6"E	https://onlinelibrary.wiley.com/doi/full/10.1034/j.16000463.2003.1110205.x?sid=nlm%3Apubmed
160	317	Wheezing, allergy, and parasite infection in children in urban and rural Ethiopia	2003	2000		com	7155	0.51	0.49	0.378	0.54	0.1	NA	NA	NA		NA	NA	NA	NA	Formal ether sedimentation			Oromia	Shebe, Agaro, and Asendabo	7°40'26.4"N 36°50'07.4"E	https://www.atsjournals.org/doi/full/10.1164/rccm.2002101204OC?url_ver=Z39.882003&rfr_id=ori%3Arid%3Acrossref.org&rfr_dat=cr_pub%3Dpubmed
161	319	Control of Schistosoma mansoni by the soapberry Endod (Phytolacca dodecandra) in Wollo, northeastern Ethiopia: postintervention prevalence	2002	1994	crosssectional	com	1813	NA	NA	NA	NA	NA	0.5	NA	NA		NA	NA	NA	185			Annual praziquantel 40mg/kg	Amhara	Bati, Harbu and Kemise	11°00'25.2"N 39°54'41.6"E	https://www.researchgate.net/publication/10865638_Control_of_Schistosoma_Mansoni_by_the_Soapberry_Endod_Phytolacca_Dodecandra_in_Wollo_North_eastern_Ethiopia_Postintervention_prevalence
162	322	Epidemiological studies on intestinal schistosomiasis in Wondo Genet, southern Ethiopia	2002	1999	crosssectional	SAC	3000	0.34	0.66	NA	NA	NA	0.35	NA	NA		NA	NA	NA	184	Kato Katz	Treated if diagnosed - Praziquantel 40mg/kg body weight (SCH)		SNNPR	Wondo Genet	7°00'25.8"N 38°35'15.0"E	https://www.researchgate.net/publication/11149452_Epidemiological_studies_on_intestinal_schistosomiasis_in_Wondo_Genet_southern_Ethiopia
163	323	Praziquantel efficacy against schistosomiasis mansoni in schoolchildren in northwest Ethiopia	2002	2000		SAC	325	NA	NA	NA	NA	NA	0.51	NA	NA		NA	NA	NA	NA	Kato Katz x1	Treated if diagnosed - Praziquantel single dose 40mg/kg body weight (SCH)		Amhara	Gorgora Primary School	12°14'18.9"N 37°17'40.8"E	https://www.ncbi.nlm.nih.gov/pubmed/12596654
164	324	Prevalence of hookworm infection and hemoglobin status among rural elementary school children in Southern Ethiopia	2002	2000	crosssectional	SAC	421	0.31	0.69	0.4	0.15	0.27	NA	NA	NA		NA	NA	NA	NA	FECT x2	Treated if diagnosed		SNNPR	Boloso Sorie	7°05'00.0"N 37°40'00.0"E	https://www.researchgate.net/publication/273708795_Prevalence_of_Hookworm_infection_and_hemoglobin_status_among_rural_elementary_school_children_in_Southern_Ethiopia
165	325	Schistosome transmission, waterresource development and altitude in northern Ethiopia	2002	1997	crosssectional	com	678	0.49	0.51	NA	NA	NA	0.39	NA	NA		NA	NA	NA	NA	Kato Katz thick smear x1 over 3 days	Treated if diagnosed - Praziquantel single dose 40mg/kg body weight (SCH)	No previous MDA	Tigray		13°53'46.7"N 38°53'08.1"E	https://www.tandfonline.com/doi/pdf/10.1179/000349802125001285
166	328	Age and sexrelated differences in antibody responses against Schistosoma mansoni soluble egg antigen in a cohort of school children in Ethiopia	2001	1994	crosssectional	SAC	284	NA	NA	NA	NA	NA	0.51	NA	NA		NA	NA	NA	678	Kato Katz x2	Treated if diagnosed - Praziquantel 40mg/kg body weight (SCH)		Amhara	Bati	11°11'34.5"N 40°00'55.8"E	https://onlinelibrary.wiley.com/doi/epdf/10.1034/j.16000463.2001.091203.x
167	330	Implication of Papio anubis in the transmission of intestinal schistosomiasis in three new foci in Kime area, Ethiopia	2001	1998		com	754	0.53	0.47	NA	NA	NA	0.08	NA	NA		NA	NA	NA	NA	Kato Katz x1			Oromia	Lake Langano	7°30'42.7"N 38°46'59.3"E	https://www.sciencedirect.com/science/article/pii/S1383576901000903?via%3Dihub
168	331	Independent effects of intestinal parasites infection and domestic allergen exposure on risk of wheeze in Ethiopia: a nested casecontrol study	2001	1996	crosssectional	com	604	0.58	0.42	0.377	0.61	0.23	0.09	NA	NA		NA	NA	NA	NA	Formal ether sedimentation			Oromia	Jimma	7°40'26.4"N 36°50'07.4"E	https://www.sciencedirect.com/science/article/pii/S0140673601065795?via%3Dihub
169	332	Intestinal helminthic infection among children at Lake Awassa Area, South Ethiopia	2001	1998	crosssectional	com	150	NA	NA	0.76	0.6	0.63	0.33	NA	NA		NA	NA	NA	NA	Direct smear, FECT, Zinc Sulphate flotation			SNNPR	Lake Awassa	7°02'09.4"N 38°28'00.3"E	https://www.researchgate.net/publication/272323884_Intestinal_helminthic_infection_among_children_at_Lake_Awassa_Area_South_Ethiopia
170	334	The use of morbidity questionnaires to identify communities with high prevalence of geohelminth infections in Gondar region, Ethiopia	2001	2000		SAC	8006	NA	NA	0.354	0.13	0.16	NA	NA	NA		NA	NA	NA	NA	Kato Katz			Amhara		12°36'14.3"N 37°27'10.9"E	https://www.ncbi.nlm.nih.gov/pubmed/11921552
171	338	Malnutrition and enteric parasitoses among under five children in Aynalem Village, Tigray	2000	1997	crosssectional	preSAC	331	0.5	0.5	0.058	NA	NA	0.01	NA	0.02		NA	NA	NA	NA	Direct microscopy			Tigray	Aynalem Village	13°27'19.8"N 39°29'29.1"E	https://www.ajol.info/index.php/ejhd/article/view/9931/31211
172	339	The epidemiology of schistosomiasis mansoni and soiltransmitted helminths in elementary school children from the South Gondar Zone of the Amhara National Regional State, Ethiopia	2000	1999	crosssectional	SAC	2279	NA	NA	0.289	0.1	0.13	0.16	NA	NA		NA	NA	NA	NA				Amhara		11°44'39.3"N 38°02'35.9"E	https://www.ncbi.nlm.nih.gov/pubmed/11144882
173	340	Prevalence of Soil Transmitted Helminthes Infections and its Determinants among Primary School Children in Gena Bossa Tiworeda, Ethiopia: CrossSectional Study	2019	2018	crosssectional	SAC	303	0.58	0.42	0.388	0.35	0.1	NA	NA	NA		NA	NA	NA	NA		Treated if diagnosed	Excluded if treated within previous 2 weeks	SNNPR	Gena Bossa Woreda, Karawo town	7°00'35.7"N 37°14'18.1"E	https://www.longdom.org/open-access/prevalence-of-soil-transmitted-helminthes-infections-and-its-determinants-among-primary-school-children-in-gena-bossa-ti.pdf
174	341	Prevalence and determinant factors of hookworm infection among school age children in Jawe district, North West Ethiopia	2019	2016	crosssectional	SAC	333	0.51	0.49	NA	NA	0.15	NA	NA	NA		NA	NA	NA	NA	FECT	Treated if diagnosed	Excluded if treated within previous 8 weeks	Amhara	Jawe Woreda, Awe Zone	10°51'01.8"N 36°53'32.7"E	https://pubmed.ncbi.nlm.nih.gov/32127815/
175	342	Soil Transmitted Helminths And Other Intestinal Parasites Among Schoolchildren In Southern Ethiopia	2019	2017	crosssectional	SAC	384	0.48	0.52	0.38	0.01	0.03	0.01	NA	NA		NA	NA	NA	NA	Direct wet mount, FECT x1	Referred to health centre		SNNPR	Gara Riketa primary school	6°59'23.6"N 38°32'01.0"E	https://www.dovepress.com/soiltransmittedhelminthsandotherintestinalparasitesamongschoolpeerreviewedfulltextarticleRRTM
176	343	CrossSectional Study on the Prevalence of Intestinal Parasites and Associated Risk Factors in Teda Health Centre, Northwest Ethiopia	2013	2011	crosssectional	com	410	0.52	0.48	0.232	NA	0.066	0.089	NA	0.002		NA	NA	NA	NA	Direct wet mount, FECT			Amhara	Teda Health Center	12°36'08.6"N 37°27'06.3"E	https://new.hindawi.com/journals/isrn/2013/757451/#
177	344	Prevalence and associated risk factors of intestinal parasitic infections among school children in Bamo no. 2 primary school, Adele town, East Arsi, Ethiopia	2019	2017	crosssectional	SAC	417	0.51	0.49	0.12	0.08	NA	NA	NA	NA		NA	NA	NA	NA	Direct smear, FECT	Treated if diagnosed		Oromia	Bamo no. 2 primary school	7°49'56.7"N 40°00'12.3"E	http://www.ssajm.org/article.asp?issn=23845147;year=2019;volume=6;issue=2;spage=77;epage=85;aulast=Tadesse
178	350	Assessment of seasonality in soiltransmitted helminth infections across 14 schools in Jimma Town, Ethiopia	2019	2012		SAC	1680	0.47	0.54	0.24	0.36	0.1	NA	NA	NA		1938	207	29	NA	McMaster			Oromia		7°40'00.0"N 36°50'00.0"E	https://www.researchgate.net/publication/330138295_Assessment_of_seasonality_in_soiltransmitted_helminth_infections_across_14_schools_in_Jimma_Town_Ethiopia
179	351	Impact of annual preventive mass chemotherapy for soiltransmitted helminths among primary school children in an endemic area of Gurage zone: a prospective crosssectional study	2019	2017	prospective crosssectional	SAC	597	0.41	0.59	0.18	0.03	0.26	0.13	NA	NA		301	31	115	158	Kato Katz x1	Treated if diagnosed	Excluded if treated within previous month	SNNPR		8°10'00.0"N 38°15'00.0"E	https://www.ncbi.nlm.nih.gov/pmc/articles/PMC6616309/
180	1000	A 5 year retrospective analysis of common intestinal parasites at Poly Health Center, Gondar, Northwest Ethiopia	2019	2009	retrospective	com	13329	0.518	0.482	0.162	0.009	0.033	0.024	NA	0.019	NA	NA	NA	NA	NA	saline wet technique			Amhara	Poly Health Center	12°36'00.0"N 37°28'00.0"E	https://bmcresnotes.biomedcentral.com/articles/10.1186/s13104-019-4735-9
181	1001	A Retrospective Analysis of the Results of a Five-Year (2005–2009) Parasitological Examination for Common Intestinal Parasites from Bale-Robe Health Center, Robe Town, Southeastern Ethiopia	2013	2005	retrospective crosssectional	com	998	0.514	0.486	0.046	0.012	0.021	NA	NA	0.012	NA	NA	NA	NA	NA	direct smear and FECT			Oromia	Bale-Robe town	7°07'20.9"N 40°00'14.8"E	https://www.ncbi.nlm.nih.gov/pmc/articles/PMC4890931/
182	1001	A Retrospective Analysis of the Results of a Five-Year (2005–2009) Parasitological Examination for Common Intestinal Parasites from Bale-Robe Health Center, Robe Town, Southeastern Ethiopia	2013	2006	retrospective crosssectional	com	1124	0.491	0.509	0.036	0.014	0.021	NA	NA	0.01	NA	NA	NA	NA	NA	direct smear and FECT			Oromia	Bale-Robe town	7°07'20.9"N 40°00'14.8"E	https://www.ncbi.nlm.nih.gov/pmc/articles/PMC4890931/
183	1001	A Retrospective Analysis of the Results of a Five-Year (2005–2009) Parasitological Examination for Common Intestinal Parasites from Bale-Robe Health Center, Robe Town, Southeastern Ethiopia	2013	2007	retrospective crosssectional	com	1025	0.522	0.478	0.054	0.027	0.021	NA	NA	0.017	NA	NA	NA	NA	NA	direct smear and FECT			Oromia	Bale-Robe town	7°07'20.9"N 40°00'14.8"E	https://www.ncbi.nlm.nih.gov/pmc/articles/PMC4890931/
184	1001	A Retrospective Analysis of the Results of a Five-Year (2005–2009) Parasitological Examination for Common Intestinal Parasites from Bale-Robe Health Center, Robe Town, Southeastern Ethiopia	2013	2008	retrospective crosssectional	com	1445	0.564	0.436	0.091	0.01	0.03	NA	NA	0.01	NA	NA	NA	NA	NA	direct smear and FECT			Oromia	Bale-Robe town	7°07'20.9"N 40°00'14.8"E	https://www.ncbi.nlm.nih.gov/pmc/articles/PMC4890931/
185	1001	A Retrospective Analysis of the Results of a Five-Year (2005–2009) Parasitological Examination for Common Intestinal Parasites from Bale-Robe Health Center, Robe Town, Southeastern Ethiopia	2013	2009	retrospective crosssectional	com	1750	0.566	0.434	0.09	0.011	0.038	NA	NA	0.011	NA	NA	NA	NA	NA	direct smear and FECT			Oromia	Bale-Robe town	7°07'20.9"N 40°00'14.8"E	https://www.ncbi.nlm.nih.gov/pmc/articles/PMC4890931/
186	1002	Determinants of Schistosoma mansoni in Sanja health center, north West Ethiopia	2018	2015	crosssectional	com	228	NA	NA	NA	NA	NA	0.1667	NA	NA	NA	NA	NA	NA	NA	KK and FECT			Amhara	Sanja	13°20'00.0"N 36°45'00.0"E	https://www.researchgate.net/publication/325096498_Determinants_of_Schistosoma_mansoni_in_Sanja_health_center_north_West_Ethiopia
187	1003	Diagnostic sensitivity of direct wet mount microscopy for soil-transmitted helminth infections in Jimma Town, Ethiopia	2020	2015	crosssectional	SAC	600	0.47	0.53	0.35	0.52	0.17	NA	NA	NA	NA	2057	200	110	NA	direct wet mount microscopy, KK, McMaster, Mini-FLOTAC			Oromia	Jimma town	7°40'03.1"N 36°50'42.0"E	https://jidc.org/index.php/journal/article/view/32614799/2273
188	1004	Different profile of intestinal protozoa and helminthic infections among patients with diarrhoea according to age attending a rural hospital in southern Ethiopia	2014	2007	retrospective observation	com	32191	0.518	0.478	0.05	0.005	0.007	0.005	NA	0.003	NA	NA	NA	NA	NA	direct smear			Oromia	Gambo Rural Hospital	7°18'22.7"N 38°48'55.7"E	http://www.msptm.org/files/392_-_397_Jose_M_Ramos.pdf
189	1005	Effects of Water Source, Sanitation and Hygiene on the Prevalence of Schistosoma mansoni among School Age Children in Jawe District, Northwest Ethiopia	2020	2016	crosssectional	SAC	333	0.511	0.489	NA	NA	NA	0.07	NA	NA	NA	NA	NA	NA	NA	FECT		all those taking drugs currently excluded	SNNPR		7°30'33.6"N 37°46'31.4"E	https://www.mendeley.com/catalogue/efb64e18-5c0e-39e8-846b-07ef01f5e4e4/?utm_source=desktop
190	1006	Efficacy of albendazole and mebendazole in the treatment of Ascaris and Trichuris infections	2002	2000	crosssectional	com	468	NA	NA	0.827	0.927	NA	0.489	NA	NA	NA	1256.1	322.7	NA	13.25	Kato Katz			SNNPR		7°04'50.9"N 38°36'59.9"E	https://www.researchgate.net/publication/10891007_Efficacy_of_albendazole_and_mebendazole_in_the_treatment_of_Ascaris_and_Trichuris_infections
191	1007	Efficacy of Single Dose Ivermectin Against Strongyloides stercoralis Infection Among Primary School Children in Amhara National Regional State	2020	2019	crosssectional	SAC	844	0.483	0.517	0.039	0.005	0.328	0.151	NA	0.074	NA	NA	NA	NA	NA	FECT, spontaneous tube sedimentation, baermann concentration technique, agar plate technique	treated with ivermectin	treated 3 months prior, children not regularly attending school excluded	Amhara		11°39'38.9"N 37°57'28.1"E	https://journals.sagepub.com/doi/pdf/10.1177/1178633720932544
192	1008	Enteropathogens in Under-Five Children with Diarrhea in Health Facilities of Debre Berhan Town, North Shoa, Ethiopia	2019	2015	crosssectional	preSAC	163	0.393	0.607	0.033	0.022	NA	NA	NA	NA	NA	NA	NA	NA	NA	normal saline lugols iodine			Amhara	Debre Berhan Referral Hospital and Health Center	9°41'00.0"N 39°32'00.0"E	https://www.ncbi.nlm.nih.gov/pmc/articles/PMC6460452/pdf/EJHS2902-0203.pdf
193	1009	Epidemiology of HIV and Schistosoma mansoni infections among sugar-estate residents in Ethiopia	2000	1995		com	1239	0.39	0.61	0.222	0.195	0.238	0.314	NA	0.13	NA	NA	NA	NA	NA	direct examination in saline and iodine, FECT, Baermann			Oromia	Wonji Sugar Estate	8°24'18.2"N 39°14'55.3"E	https://www.tandfonline.com/doi/abs/10.1080/00034983.2000.11813523
194	1010	Epidemiology of intestinal helminthiases in a rural community of Ethiopia: Is it time to expand control programs to include Strongyloides stercoralis and the entire community?	2020	2016	crosssectional	com	792	0.561	0.439	0.025	0.006	0.787	0.061	NA	0.5568	NA	NA	NA	NA	NA	FECT, Baermann, McMaster			Amhara	Lake Tana	11°37'12.4"N 37°27'00.8"E	https://journals.plos.org/plosntds/article/file?id=10.1371/journal.pntd.0008315&type=printable
195	1011	Epidemiology of Schistosoma mansoni infection and associated risk factors among school children attending primary schools nearby rivers in Jimma town, an urban setting, Southwest Ethiopia	2020	2017	crosssectional	SAC	328	0.402	0.598	0.049	0.2012	0.003	0.287	NA	NA	NA	NA	NA	NA	103.2	Kato Katz x2			Oromia		7°40'00.0"N 36°50'00.0"E	https://journals.plos.org/plosone/article/file?id=10.1371/journal.pone.0228007&type=printable
196	1012	Evaluation of copromicroscopy and serology to measure the exposure to Ascaris infections across age groups and to assess the impact of 3 years of biannual mass drug administration in Jimma Town, Ethiopia	2020	2015	crosssectional	com	600	0.587	0.413	0.313	0.395	0.103	NA	NA	NA	NA	2919	165	23	NA	Kato Katz, McMaster and mini FLOTAC			Oromia		7°40'00.0"N 36°50'00.0"E	https://journals.plos.org/plosntds/article?id=10.1371/journal.pntd.0008037
197	1012	Evaluation of copromicroscopy and serology to measure the exposure to Ascaris infections across age groups and to assess the impact of 3 years of biannual mass drug administration in Jimma Town, Ethiopia	2020	2018	crosssectional	com	600	0.587	0.413	0.133	0.182	0.05	NA	NA	NA	NA	1514	54	10	NA	Kato Katz, McMaster and mini FLOTAC			Oromia		7°40'00.0"N 36°50'00.0"E	https://journals.plos.org/plosntds/article?id=10.1371/journal.pntd.0008037
198	1013	Helminth infections in light of an ongoing intervention in endemic areas of Guragae zone, Southern Ethiopia: an implication for neglected tropical diseases elimination in Ethiopia by 2020	2019	2017	crosssectional	SAC	597	0.413	0.587	0.03	0.005	0.043	0.129	NA	NA	NA	301	31	103	158	Kato Katz x2			SNNPR		8°10'00.0"N 38°15'00.0"E	https://tdtmvjournal.biomedcentral.com/articles/10.1186/s40794-019-0083-y
199	1014	Helminthiasis: Hookworm Infection Remains a Public Health Problem in Dera District, South Gondar, Ethiopia	2015	2015	crosssectional	com	464	0.565	0.435	0.002	0.002	0.147	0.024	NA	0.011	NA	NA	NA	NA	NA	direct wet mount microscopy, FECT			Amhara	Anbesame health center	11°43'00.0"N 37°38'00.0"E	https://journals.plos.org/plosone/article?id=10.1371/journal.pone.0144588
200	1015	Identification of transmission foci of Schistosoma mansoni: narrowing the intervention target from district to transmission focus in Ethiopia	2020	2019	crosssectional	SAC	389	0.488	0.512	NA	NA	NA	0.193	NA	NA	NA	NA	NA	NA	191.3	Kato Katz			SNNPR	Abeshge	8°19'08.9"N 37°39'27.1"E	https://www.ncbi.nlm.nih.gov/pmc/articles/PMC7245888/
201	1016	Increased Prevalence of Cestode Infection Associated with History of Deworming among Primary School Children in Ethiopia	2019	2017	crosssectional	SAC	525	0.596	0.404	0.029	0.017	0.013	NA	NA	0.002	NA	NA	NA	NA	NA	direct wet microscopy, Kato Katz, FECT			Oromia	Sululta town	9°10'00.0"N 38°45'00.0"E	http://www.ajtmh.org/docserver/fulltext/14761645/101/3/tpmd190284.pdf?expires=1597685143&id=id&accname=guest&checksum=AE3F84C4A0CC7248B1B3C8AC4FF8E7DB
202	1017	Infection with HIV and intestinal parasites among street dwellers in Gondar City, northwest Ethiopia	2007	2004	crosssectional	com	404	0.272	0.728	0.369	0.21	0.262	0.032	NA	0.045	NA	NA	NA	NA	NA	FECT			Amhara		12°35'23.0"N 37°26'48.3"E	https://www.researchgate.net/publication/6613428_Infection_with_HIV_and_intestinal_parasites_among_street_dwellers_in_Gondar_City_northwest_Ethiopia
203	1018	Infections with Schistosoma mansoni and geohelminths among school children dwelling along the shore of the Lake Hawassa, southern Ethiopia	2017	2015	crosssectional	SAC	375	NA	NA	0.444	0.11	0.077	0.31	NA	NA	NA	NA	NA	NA	NA	FECT x 2			SNNPR	Finchawa and Tullo	5°23'45.8"N 38°16'19.4"E	https://journals.plos.org/plosone/article?id=10.1371/journal.pone.0181547
204	1019	Intestinal parasitic infection among household contacts of primary cases, a comparative crosssectional study	2019	2017	crosssectional	com	4436	0.497	0.503	0.085	0.075	0.188	0.045	NA	NA	NA	NA	NA	NA	NA	direct microscopic technique, FECT	referred to health facility		Amhara		11°30'00.0"N 37°00'00.0"E	https://www.ncbi.nlm.nih.gov/pmc/articles/PMC6779256/
205	1020	Intestinal parasitic infections among children under five years of age presenting with diarrhoeal diseases to two public health facilities in Hawassa, South Ethiopia	2015	2011	crosssectional	preSAC	158	0.487	0.513	0.038	0.0063	NA	NA	NA	NA	NA	NA	NA	NA	NA	direct wet mount, FECT, Ziehl-Neelson			SNNPR		7°01'25.4"N 38°30'25.9"E	https://www.ncbi.nlm.nih.gov/pmc/articles/PMC4632267/
206	1021	Intestinal parasitic infections and associated factors among mentally disabled and non-disabled primary school students, Bahir Dar, Amhara regional state, Ethiopia, 2018: a comparative crosssectional study	2019	2018	crosssectional	SAC	418	0.517	0.483	0.079	0.007	0.062	0.014	NA	0.012	NA	NA	NA	NA	NA	FECT			Amhara		11°34'29.8"N 37°22'09.9"E	https://bmcinfectdis.biomedcentral.com/articles/10.1186/s12879-019-4165-2
207	1022	Intestinal parasitosis and anaemia among patients in a Health Center, North Ethiopia	2017	2016	crosssectional	com	427	0.501	0.499	NA	NA	0.03	0.033	NA	0.019	NA	NA	NA	NA	NA	wet mount and Kato Katz			Tigray	Adwa health centre	14°10'00.6"N 38°53'42.5"E	https://bmcresnotes.biomedcentral.com/articles/10.1186/s13104-017-2957-2
208	1023	Intestinal parasitosis and associated factors among diabetic patients attending Arba Minch Hospital, Southern Ethiopia	2018	2017	crosssectional	com	215	0.433	0.567	0.037	0.019	0.019	NA	NA	NA	NA	NA	NA	NA	NA	FECT			SNNPR	Arba Minch hospital	6°01'40.6"N 37°33'07.5"E	https://www.ncbi.nlm.nih.gov/pmc/articles/PMC6167831/
209	1024	Intestinal parasitosis and shigellosis among diarrheal patients in Gondar teaching hospital, northwest Ethiopia	2011	2006	crosssectional	com	384	0.531	0.469	0.055	NA	0.018	0.031	NA	NA	NA	NA	NA	NA	NA	direct microscopy			Amhara	Gondar teaching hospial	12°36'44.3"N 37°27'07.3"E	https://www.google.com/maps/place/12%C2%B036'44.3%22N+37%C2%B027'07.3%22E/@12.6123168,37.4432622,15z/data=!3m1!4b1!4m14!1m7!3m6!1s0x16432865d4810ebb:0x8648638d9c878798!2sUniversity+of+Gondar+Hospital,+Gondar,+Ethiopia!3b1!8m2!3d12.6154796!4d37.452799!3m5!1s0x0:0x0!7e2!8m2!3d12.612296!4d37.452017
210	1025	Intestinal polyparasitism with special emphasis to soil-transmitted helminths among residents around Gilgel Gibe Dam, Southwest Ethiopia: a community based survey	2016	2009	crosssectional	com	1021	0.493	0.507	0.103	0.044	0.441	0.006	0.012	NA	NA	NA	NA	NA	NA	Kato Katz			Oromia		7°53'50.0"N 37°20'36.0"E	https://bmcpublichealth.biomedcentral.com/articles/10.1186/s12889-016-3859-2
211	1026	Nutritional status and intestinal parasites among young children from pastoralist communities of the Ethiopian Somali region	2020	2016	crosssectional	preSAC	387	0.508	0.492	0.147	0.005	0.016	NA	NA	NA	NA	NA	NA	NA	NA	Kato Katz, SAF-fixed stool	albendazole or mebendazole		Somali		6°47'30.9"N 42°41'30.6"E	https://onlinelibrary.wiley.com/doi/full/10.1111/mcn.12955
212	1027	Intestinal Parasitic Infections and Nutritional Status among Primary School Children in Delo-mena District, South Eastern Ethiopia	2016	2013	crosssectional	SAC	492	0.49	0.51	0.037	0.016	0.008	0.096	NA	0.014	NA	NA	NA	NA	NA	direct stool examination, FECT	treated if positive		Oromia		6°24'12.4"N 39°50'55.0"E	https://www.ncbi.nlm.nih.gov/pmc/articles/PMC5251184/
213	1028	Podoconiosis and Soil-Transmitted Helminths (STHs): Double Burden of Neglected Tropical Diseases in Wolaita Zone, Rural Southern Ethiopia	2013	2010	crosssectional	com	913	0.528	0.472	0.131	0.076	0.375	NA	NA	0.019	NA	NA	NA	NA	NA	direct examination, FECT			SNNPR		6°51'40.6"N 37°44'57.1"E	https://journals.plos.org/plosntds/article?id=10.1371/journal.pntd.0002128
214	1029	Praziquantel is an effective drug for the treatment of Schistosoma Mansoni infection among school-aged children in Northwest Ethiopia	2020	2017	crosssectional	SAC	245	0.33	0.67	NA	NA	NA	0.833	NA	NA	NA	NA	NA	NA	357.8	Kato Katz	praziquantel		Amhara	Sanja General Primary School	13°20'20.8"N 36°44'54.0"E	https://tropmedhealth.biomedcentral.com/articles/10.1186/s41182-020-00204-z
215	1030	Prevalence and associated factors of intestinal parasitic infections among patients attending Shahura Health Center, Northwest Ethiopia	2019	2018	crosssectional	com	364	0.486	0.514	0.022	NA	0.118	0.014	NA	0.005	NA	NA	NA	NA	NA	direct wet mount, FECT			Amhara	Shahura town Health Center	12°36'01.0"N 37°28'01.0"E	https://bmcresnotes.biomedcentral.com/articles/10.1186/s13104-019-4377-y
216	1031	Prevalence and Associated Risk Factors of Intestinal Parasitic Infection among Underfive Children in University of Gondar Hospital, Gondar, Northwest Ethiopia	2015	2015	crosssectional	preSAC	277	0.534	0.466	0.52	NA	0.08	0.094	NA	NA	NA	NA	NA	NA	NA	wet mount microscopy and FECT	referred to physician		Amhara		12°37'00.1"N 37°27'01.0"E	http://www.bmrat.org/index.php/BMRAT/article/view/58
217	1032	Prevalence and factors associated with intestinal parasitic infection among under-five children in and around Haro Dumal Town, Bale Zone, Ethiopia	2019	2018	crosssectional	preSAC	561	0.56	0.44	0.134	0.139	0.144	NA	NA	NA	NA	NA	NA	NA	NA	direct wet mount and FECT			Oromia	Haro Dumal Town	6°39'60.0"N 40°10'00.0"E	https://bmcpediatr.biomedcentral.com/articles/10.1186/s12887-019-1731-0
218	1033	Prevalence and Intensity of Soil-Transmitted Helminth Infection among Rural Community of Southwest Ethiopia: A Community-Based Study	2019	2016	crosssectional	com	377	0.56	0.44	0.164	0.668	0.141	0.093	NA	NA	NA	2507	544	162	138	Kato Katz		excluded if treated 3 months prior	SNNPR	Bench Maji Zone	6°55'33.2"N 35°33'05.9"E	https://www.hindawi.com/journals/bmri/2019/3687873/
219	1034	Prevalence and Reinfection Rates of Schistosoma mansoni and Praziquantel Efficacy against the Parasite among Primary School Children in Sanja Town, Northwest Ethiopia	2019	2017	crosssectional	SAC	372	0.508	0.492	NA	NA	NA	0.35	NA	NA	NA	NA	NA	NA	NA	Kato Katz x2	praziquantel		Amhara	Sanja Elementary Schools	13°20'02.9"N 36°44'58.0"E	https://www.ncbi.nlm.nih.gov/pmc/articles/PMC6507171/
220	1035	Prevalence and risk factors of intestinal parasitic infestations among preschool children in Sekota town, Waghimra zone, Ethiopia	2019	2019	crosssectional	com	378	0.497	0.503	0.016	NA	0.016	NA	NA	NA	NA	NA	NA	NA	NA	wet mount and FECT			Amhara	Sekota	12°37'22.4"N 39°02'01.1"E	https://bmcpediatr.biomedcentral.com/articles/10.1186/s12887-019-1774-2
221	1036	Prevalence of hookworm infection and its association with anemia among patients visiting Fenan Medical Center, East Wollega Zone, Ethiopia	2011	2007	crosssectional	com	182	NA	NA	NA	NA	0.497	NA	NA	NA	NA	NA	NA	685	NA	Kato Katz			Oromia	Diga District, East Wollega Zone	9°04'52.0"N 36°34'54.4"E	https://pubmed.ncbi.nlm.nih.gov/21991760/
222	1037	Prevalence of intestinal helminths and associated factors among school children of Medebay Zana wereda; North Western Tigray, Ethiopia 2017	2018	2017	crosssectional	SAC	410	0.415	0.585	0.014	NA	0.041	0.049	NA	NA	NA	NA	NA	NA	NA	Kato Katz			Tigray	Medebay Zana	14°06'00.0"N 38°20'00.0"E	https://bmcresnotes.biomedcentral.com/articles/10.1186/s13104-018-3556-6
223	1038	Prevalence of intestinal parasite, Shigella and Salmonella species among diarrheal children in Jimma health center, Jimma southwest Ethiopia: a cross sectional study	2014	2012	crosssectional	SAC	260	0.562	0.438	0.115	0.031	0.004	0.004	NA	NA	NA	NA	NA	NA	NA	FECT			Oromia	Jimma Health Center	7°40'44.6"N 36°49'45.6"E	https://ann-clinmicrob.biomedcentral.com/articles/10.1186/1476-0711-13-10
224	1039	Prevalence of Intestinal Parasitic Infection and Its Associated Factors Among School Children in Two Primary Schools in Harbu Town, North East Ethiopia: crosssectional Study	2020	2018	crosssectional	SAC	400	0.623	0.377	0.0125	NA	NA	0.048	NA	NA	NA	NA	NA	NA	NA	FECT			Amhara	Harbu Town	10°54'53.2"N 39°47'26.7"E	https://www.ncbi.nlm.nih.gov/pmc/articles/PMC7297451/
225	1040	Prevalence of Intestinal Parasitic Infections and Associated Risk Factors among the First-Cycle Primary Schoolchildren in Sasiga District, Southwest Ethiopia	2020	2018	crosssectional	SAC	383	0.512	0.488	0.227	0.076	0.206	0.044	NA	NA	NA	NA	NA	NA	NA	wet mount and FECT			Oromia	Sasiga	9°10'00.0"N 36°29'57.2"E	https://www.hindawi.com/journals/jpr/2020/8681247/
226	1041	Prevalence of intestinal parasitic infections in children under the age of 5 years attending the Debre Birhan referral hospital, North Shoa, Ethiopia	2018	2014	crosssectional	preSAC	247	0.522	0.478	0.012	0.016	NA	NA	NA	NA	NA	NA	NA	NA	NA	direct microscopy and FECT	referred to a physician		Amhara	Debre Birhan	9°40'03.7"N 39°32'06.3"E	https://bmcresnotes.biomedcentral.com/articles/10.1186/s13104-018-3166-3
227	1042	Prevalence of intestinal parasitic infections in Hawassa University students’ clinic, Southern Ethiopia: a 10-year retrospective study	2019	2008	retrospective	com	1268	NA	NA	0.021	0.002	0.021	0.007	NA	0.002	NA	NA	NA	NA	NA	NA			SNNPR	Hawassa University	7°02'57.5"N 38°29'48.1"E	https://bmcresnotes.biomedcentral.com/articles/10.1186/s13104-019-4747-5#:~:text=Over%20the%2010%20years%20period,20.3%25%20and%2027.6%25%20respectively.
228	1042	Prevalence of intestinal parasitic infections in Hawassa University students’ clinic, Southern Ethiopia: a 10-year retrospective study	2019	2009	retrospective	com	1227	NA	NA	0.029	0.001	0.011	0.006	NA	0.008	NA	NA	NA	NA	NA	NA			SNNPR	Hawassa University	7°02'57.5"N 38°29'48.1"E	https://bmcresnotes.biomedcentral.com/articles/10.1186/s13104-019-4747-5#:~:text=Over%20the%2010%20years%20period,20.3%25%20and%2027.6%25%20respectively.
229	1042	Prevalence of intestinal parasitic infections in Hawassa University students’ clinic, Southern Ethiopia: a 10-year retrospective study	2019	2010	retrospective	com	1630	NA	NA	0.077	0.006	0.055	0.006	NA	0.007	NA	NA	NA	NA	NA	NA			SNNPR	Hawassa University	7°02'57.5"N 38°29'48.1"E	https://bmcresnotes.biomedcentral.com/articles/10.1186/s13104-019-4747-5#:~:text=Over%20the%2010%20years%20period,20.3%25%20and%2027.6%25%20respectively.
230	1042	Prevalence of intestinal parasitic infections in Hawassa University students’ clinic, Southern Ethiopia: a 10-year retrospective study	2019	2011	retrospective	com	1813	NA	NA	0.132	0.001	0.024	0.001	NA	0.003	NA	NA	NA	NA	NA	NA			SNNPR	Hawassa University	7°02'57.5"N 38°29'48.1"E	https://bmcresnotes.biomedcentral.com/articles/10.1186/s13104-019-4747-5#:~:text=Over%20the%2010%20years%20period,20.3%25%20and%2027.6%25%20respectively.
231	1042	Prevalence of intestinal parasitic infections in Hawassa University students’ clinic, Southern Ethiopia: a 10-year retrospective study	2019	2012	retrospective	com	1246	NA	NA	0.124	0.004	0.022	0.001	NA	0.001	NA	NA	NA	NA	NA	NA			SNNPR	Hawassa University	7°02'57.5"N 38°29'48.1"E	https://bmcresnotes.biomedcentral.com/articles/10.1186/s13104-019-4747-5#:~:text=Over%20the%2010%20years%20period,20.3%25%20and%2027.6%25%20respectively.
232	1042	Prevalence of intestinal parasitic infections in Hawassa University students’ clinic, Southern Ethiopia: a 10-year retrospective study	2019	2013	retrospective	com	1439	NA	NA	0.123	0.003	0.022	0.001	NA	0.001	NA	NA	NA	NA	NA	NA			SNNPR	Hawassa University	7°02'57.5"N 38°29'48.1"E	https://bmcresnotes.biomedcentral.com/articles/10.1186/s13104-019-4747-5#:~:text=Over%20the%2010%20years%20period,20.3%25%20and%2027.6%25%20respectively.
233	1042	Prevalence of intestinal parasitic infections in Hawassa University students’ clinic, Southern Ethiopia: a 10-year retrospective study	2019	2014	retrospective	com	867	NA	NA	0.111	0.002	0.008	0.001	NA	0.002	NA	NA	NA	NA	NA	NA			SNNPR	Hawassa University	7°02'57.5"N 38°29'48.1"E	https://bmcresnotes.biomedcentral.com/articles/10.1186/s13104-019-4747-5#:~:text=Over%20the%2010%20years%20period,20.3%25%20and%2027.6%25%20respectively.
234	1042	Prevalence of intestinal parasitic infections in Hawassa University students’ clinic, Southern Ethiopia: a 10-year retrospective study	2019	2015	retrospective	com	1522	NA	NA	0.3	0.001	0.012	0	NA	0.001	NA	NA	NA	NA	NA	NA			SNNPR	Hawassa University	7°02'57.5"N 38°29'48.1"E	https://bmcresnotes.biomedcentral.com/articles/10.1186/s13104-019-4747-5#:~:text=Over%20the%2010%20years%20period,20.3%25%20and%2027.6%25%20respectively.
235	1042	Prevalence of intestinal parasitic infections in Hawassa University students’ clinic, Southern Ethiopia: a 10-year retrospective study	2019	2016	retrospective	com	1468	NA	NA	0.223	0.003	0.003	0	NA	0	NA	NA	NA	NA	NA	NA			SNNPR	Hawassa University	7°02'57.5"N 38°29'48.1"E	https://bmcresnotes.biomedcentral.com/articles/10.1186/s13104-019-4747-5#:~:text=Over%20the%2010%20years%20period,20.3%25%20and%2027.6%25%20respectively.
236	1042	Prevalence of intestinal parasitic infections in Hawassa University students’ clinic, Southern Ethiopia: a 10-year retrospective study	2019	2017	retrospective	com	1181	NA	NA	0.345	0	0.007	0.001	NA	0	NA	NA	NA	NA	NA	NA			SNNPR	Hawassa University	7°02'57.5"N 38°29'48.1"E	https://bmcresnotes.biomedcentral.com/articles/10.1186/s13104-019-4747-5#:~:text=Over%20the%2010%20years%20period,20.3%25%20and%2027.6%25%20respectively.
237	1043	Prevalence of Intestinal Schistosomiasis and Associated Factors among School Children in Wondo District, Ethiopia	2020	2018	crosssectional	SAC	298	0.53	0.47	NA	NA	NA	0.114	NA	NA	NA	NA	NA	NA	NA	Kato Katz			SNNPR		7°04'04.0"N 38°36'32.3"E	https://www.hindawi.com/journals/jtm/2020/9813743/
238	1044	Prevalence of Schistosoma mansoni Infection and Associated Risk Factors among School Children in Jiga Town, Northwest-Ethiopia: A crosssectional Study	2020	2018	crosssectional	SAC	362	NA	NA	NA	NA	NA	0.152	NA	NA	NA	NA	NA	NA	NA	direct wet mount and FECT			Amhara	Jiga town	10°39'42.8"N 37°22'23.4"E	https://www.hindawi.com/journals/jpr/2020/6903912/
239	1045	Prevalence of Soil-Transmitted Helminth and Schistosoma mansoni Infection and Their Associated Factors among Hiruy Abaregawi Primary School Children, Rural Debre Tabor, North West Ethiopia: A crosssectional Study	2020	2019	crosssectional	SAC	340	0.571	0.429	0.082	0.012	0.038	0.018	NA	NA	NA	1148.6	54	557.5	68	Kato Katz x2	referred to health centre		Amhara	Hiruy Abaregawi primary school	11°50'57.6"N 38°01'34.6"E	https://www.hindawi.com/journals/jpr/2020/2521750/
240	1046	Schistosoma mansoni infection among patients visiting a health centre near Gilgel Gibe Dam, Jimma, South Western Ethiopia	2010	2009	crosssectional	com	198	NA	NA	NA	NA	NA	0.1061	NA	NA	NA	NA	NA	NA	NA	NA			Oromia	Asendabo	7°46'16.8"N 37°13'55.1"E	https://www.ajol.info//index.php/eajph/article/view/64697
241	1047	Schistosoma mansoni infection among preschool age children attending Erer Health Center, Ethiopia and the response rate to praziquantel.	2019	2016	longitudinal	preSAC	236	0.513	0.487	NA	NA	NA	0.25	NA	NA	NA	NA	NA	NA	142.25	Kato Katz x2	praziquantel		Somali	Erer Woreda Health Center	9°40'02.0"N 41°48'51.4"E	https://bmcresnotes.biomedcentral.com/articles/10.1186/s13104-019-4246-8
242	1048	Socioeconomic Predictors of Intestinal Parasitic Infections Among Under-Five Children in Rural Dembiya, Northwest Ethiopia: A Community-Based crosssectional Study	2019	2017	crosssectional	preSAC	224	0.527	0.473	0.196	NA	0.027	0.004	NA	NA	NA	NA	NA	NA	NA	direct stool examination			Amhara	Dembiya	12°25'08.5"N 37°14'46.5"E	https://journals.sagepub.com/doi/pdf/10.1177/1178630219896804
243	1049	Some factors affecting prevalence of and immune responses to Schistosoma mansoni in schoolchildren in Gorgora, northwest Ethiopia	2002	2001		SAC	325	NA	NA	NA	NA	NA	0.508	NA	NA	NA	NA	NA	NA	NA	Kato Katz	praziquantel		Amhara	Gorgora	12°14'14.9"N 37°17'29.5"E	https://pubmed.ncbi.nlm.nih.gov/12596654/
244	1050	Status of intestinal parasitic infections among residents of Jimma Town, Ethiopia.	2014	2012	crosssectional	com	434	0.641	0.359	0.276	0.145	0.007	0.014	NA	NA	NA	NA	NA	NA	NA	direct saline smear and FECT			Oromia	Jimma town	7°41'40.5"N 36°51'03.5"E	https://link.springer.com/article/10.1186/1756-0500-7-502?utm_source=getftr
245	1051	The association between multiple intestinal helminth infections and blood group, anaemia and nutritional status in human populations from Dore Bafeno, southern Ethiopia	2012	2010	crosssectional	com	480	0.5	0.5	0.327	0.127	0.11	0.117	NA	NA	NA	NA	NA	NA	NA	Kato Katz	albendazole		SNNPR	Dore Bafeno	7°49'57.4"N 38°29'21.7"E	https://www.researchgate.net/publication/234049123_The_association_between_multiple_intestinal_helminth_infections_and_blood_group_anaemia_and_nutritional_status_in_human_populations_from_Dore_Bafeno_southern_Ethiopia
246	1052	The epidemiology of schistosomiasis mansoni and soil-transmitted helminths in elementary school children from the South Gondar Zone of the Amhara National Regional State, Ethiopia.	2000	1999		SAC	2279	NA	NA	0.289	0.095	0.129	0.164	NA	NA	NA	NA	NA	NA	NA	NA			Amhara	South Gondar	11°36'21.4"N 38°00'26.6"E	https://pubmed.ncbi.nlm.nih.gov/11144882/
247	1053	The magnitude of Schistosoma mansoni and its associated risk factors among Sebatamit primary school children, rural Bahir Dar, Northwest Ethiopia: a crosssectional study	2019	2018		SAC	422	0.472	0.528	NA	NA	NA	0.249	NA	NA	NA	NA	NA	NA	NA	Kato Katz x2			Amhara	Sebatamit	11°30'00.4"N 37°25'03.4"E	https://bmcresnotes.biomedcentral.com/articles/10.1186/s13104-019-4498-3
248	1054	The relationship between helminth infections and low haemoglobin levels in Ethiopian children with blood type A	2017	2011		SAC	403	NA	NA	0.042	0.017	0.469	0.246	NA	NA	NA	NA	NA	NA	NA	Kato Katz x2 and FECT			Amhara	Tikur Wuha Elementary School	10°40'25.5"N 37°22'25.7"E	https://www.cambridge.org/core/journals/journal-of-helminthology/article/relationship-between-helminth-infections-and-low-haemoglobin-levels-in-ethiopian-children-with-blood-type-a/D21472130D4DD7DCF3F49B0BB7F280C8
249	1055	Therapeutic efficacy of albendazole against soil-transmitted helminthiasis in children measured by five diagnostic methods	2019	2015		SAC	161	NA	NA	NA	NA	NA	NA	NA	NA	NA	7937.6	195.2	242.1	NA	Kato Katz x2	albendazole		Oromia	Jimma town	7°41'40.5"N 36°51'03.5"E	https://com-mendeley-prod-publicsharing-pdfstore.s3.eu-west-1.amazonaws.com/245f-CC-BY-2/10.1371/journal.pntd.0007471.pdf?X-Amz-Security-Token=FwoGZXIvYXdzEGsaDMahzTMQHk1pdZyL6SLWA%2BpSY38vyu%2BwkHVF0Sfwvw28hUSGLmAIPHPb2PYodJyUe5R31SOvTZipSztKI6bGvSmuzrr8V4m048KuTDRHRSSZ4DrU7XnY7LD9iWHYtj9mH2nG1Rf442ChEYGmiRDRZWHumvy5gXUU6opW2DOq13cV8z0SBeXznOD30PiKpRLQZnYpbq5DRA5tSSXVKJpXdXzv1Noe%2FMwo7cY9lm753x…
250	1056	Therapeutic efficacy of different brands of albendazole against soil transmitted helminths among students of Mendera Elementary School, Jimma, Southwest Ethiopia	2015	2010		SAC	715	0.606	0.394	0.236	0.231	0.094	NA	NA	NA	NA	2051.85	436.24	395.24	NA	McMaster	albendazole		Oromia	Jimma Town	7°41'40.5"N 36°51'03.5"E	https://com-mendeley-prod-publicsharing-pdfstore.s3.eu-west-1.amazonaws.com/89bd-PUBMED/10.11604/pamj.2015.22.252.6501/PAMJ_22_252_pdf.pdf?X-Amz-Security-Token=IQoJb3JpZ2luX2VjEFgaCWV1LXdlc3QtMSJHMEUCIQCX%2F%2FPKGOgkH0zG3Vof0BiwVPiegRIkGEjItBy3vBnoiwIgen9C5E2K%2BOmOhvV9zDey90FvWybdbTN4jmNA8yr1jasq9gMIQBACGgwxMDgxNjYxOTQ1MDUiDN8TqlcuTY0QQKnPvirTA89GpC700dEsKyaEmFZtUs9J35NtDrD7MTrDXikkuhEIHYCXrFDdC…
251	1057	Transmission of Schistosoma mansoni in Tikur Wuha area, Southern Ethiopia	2010	2007	crosssectional	SAC	375	0.509	0.491	0.299	0.328	NA	0.12	NA	NA	NA	NA	NA	NA	69	Kato Katz			Amhara	Tikur Wuha Elementary School	10°40'25.5"N 37°22'25.7"E	file:///C:/Users/rmaddren/Downloads/68382-Article%20Text-141799-1-10-20110727.pdf
252	1058	Trends and seasonal patterns in intestinal parasites diagnosed in primary health facilities in Northwest Ethiopia	2019	2013	descriptive	com	8002	0.495	0.505	0.169	0.002	0.039	NA	NA	0.005	NA	NA	NA	NA	NA	wet mount direct microscopy			Amhara	West Denbia	12°16'48.1"N 37°14'48.3"E	https://jidc.org/index.php/journal/article/view/32614798/2272
253	1059	Under diagnosis of intestinal schistosomiasis in a referral hospital, North Ethiopia.	2018	2016	crosssectional	com	280	NA	NA	NA	NA	NA	0.143	NA	NA	NA	NA	NA	NA	185	Kato Katz and FECT			Tigray	Ayder hospital	13°30'31.0"N 39°28'06.8"E	https://www.ncbi.nlm.nih.gov/pmc/articles/PMC5902945/
254	1060	Undernutrition, intestinal parasitic infection and associated risk factors among selected primary school children in Bahir Dar, Ethiopia	2018	2014	crosssectional	SAC	382	0.495	0.505	0.136	0.018	0.147	0.024	NA	NA	NA	NA	NA	NA	NA	FECT			Amhara	Bahir Dar	11°34'08.0"N 37°25'10.4"E	https://bmcinfectdis.biomedcentral.com/articles/10.1186/s12879-018-3306-3
255	1061	Use of Occult Blood Detection Cards for Real-Time PCR-Based Diagnosis of Schistosoma Mansoni Infection	2015	2014		com	55	0.418	0.582	0.2	0.055	0.073	0.636	NA	NA	NA	NA	NA	NA	NA	Kato Katz and PCR			Oromia	Mana	6°55'58.4"N 40°39'12.9"E	https://journals.plos.org/plosone/article?id=10.1371/journal.pone.0137730
256	1062	Intestinal Parasite Prevalence in an Area of Ethiopia after Implementing the SAFE Strategy, Enhanced Outreach Services, and Health Extension Program	2013	2011		SAC	2338	0.52	0.48	0.099	0.026	0.097	0.029	NA	NA	NA	NA	NA	NA	NA	FECT	albendazole		Amhara	South Gondar	11°33'52.3"N 37°59'58.7"E	https://journals.plos.org/plosntds/article?id=10.1371/journal.pntd.0002223
257	1063	National mapping of soil-transmitted helminth and schistosome infections in Ethiopia	2020	2013		SAC	2718	NA	NA	0.012	0.006	0	0.001	0	NA	NA	7.2	0.5	0.1	4.5	Kato Katz			Addis Ababa		9°02'39.1"N 38°51'55.2"E	https://www.researchsquare.com/article/rs-11258/v1
258	1063	National mapping of soil-transmitted helminth and schistosome infections in Ethiopia	2020	2013		SAC	2377	NA	NA	0.02	0.001	0.002	0.003	0	NA	NA	1.3	0.1	0.1	0.7	Kato Katz			Afar		12°07'03.6"N 40°52'39.2"E	https://www.researchsquare.com/article/rs-11258/v1
259	1063	National mapping of soil-transmitted helminth and schistosome infections in Ethiopia	2020	2013		SAC	25246	NA	NA	0.08	0.006	0.065	0.03	0.011	NA	NA	104	1.2	15.9	4.2	Kato Katz			Amhara		12°16'14.0"N 38°23'27.4"E	https://www.researchsquare.com/article/rs-11258/v1
260	1063	National mapping of soil-transmitted helminth and schistosome infections in Ethiopia	2020	2013		SAC	3109	NA	NA	0.008	0.007	0.093	0.149	0.018	NA	NA	2.8	1.1	17.1	20.6	Kato Katz			BenishangulGumuz		10°54'11.5"N 35°04'52.9"E	https://www.researchsquare.com/article/rs-11258/v1
261	1063	National mapping of soil-transmitted helminth and schistosome infections in Ethiopia	2020	2013		SAC	1701	NA	NA	0.016	0.001	0.008	0.062	0	NA	NA	1	0	0.8	12.5	Kato Katz			Dire Dawa		9°36'25.5"N 41°51'28.3"E	https://www.researchsquare.com/article/rs-11258/v1
262	1063	National mapping of soil-transmitted helminth and schistosome infections in Ethiopia	2020	2013		SAC	2977	NA	NA	0.452	0.063	0.215	0.092	0	NA	NA	520.5	3.4	49.3	7.2	Kato Katz			Gambella		8°01'53.8"N 33°36'27.9"E	https://www.researchsquare.com/article/rs-11258/v1
263	1063	National mapping of soil-transmitted helminth and schistosome infections in Ethiopia	2020	2013		SAC	1804	NA	NA	0.001	0.001	0.028	0.06	0	NA	NA	0.1	0.1	5.1	11.9	Kato Katz			Harari		9°18'12.4"N 42°11'42.0"E	https://www.researchsquare.com/article/rs-11258/v1
264	1063	National mapping of soil-transmitted helminth and schistosome infections in Ethiopia	2020	2013		SAC	62520	NA	NA	0.093	0.046	0.056	0.021	0	NA	NA	154.2	9.9	22	5.5	Kato Katz			Oromia		8°32'08.8"N 39°29'25.4"E	https://www.researchsquare.com/article/rs-11258/v1
265	1063	National mapping of soil-transmitted helminth and schistosome infections in Ethiopia	2020	2013		SAC	37544	NA	NA	0.259	0.153	0.135	0.026	0	NA	NA	820.5	31.6	40.9	7.2	Kato Katz			SNNPR		6°18'04.0"N 36°19'58.0"E	https://www.researchsquare.com/article/rs-11258/v1
266	1063	National mapping of soil-transmitted helminth and schistosome infections in Ethiopia	2020	2013		SAC	966	NA	NA	0.364	0.012	0.055	0.059	0.6	NA	NA	134.2	0.9	8	5.4	Kato Katz			Somali		7°37'17.0"N 44°35'18.1"E	https://www.researchsquare.com/article/rs-11258/v1
267	1063	National mapping of soil-transmitted helminth and schistosome infections in Ethiopia	2020	2013		SAC	12276	NA	NA	0.022	0.002	0.033	0.108	0	NA	NA	6.9	0.3	5.4	16.7	Kato Katz			Tigray		14°15'13.0"N 37°46'43.0"E	https://www.researchsquare.com/article/rs-11258/v1
